# Supplementary material for: HeLa cell response proteome alterations induced by mammalian reovirus T3D infection
Source: Virol J. 2013 Jun 21;10:202. doi: 10.1186/1743-422X-10-202 (PMC3847587; doi:10.1186/1743-422X-10-202)
Supplement: Additional file 2: Table S1 — All identified proteins and their associated # peptides, % coverage, Infected: Mock ratio, and calculated Z-scores a. [file 1743-422X-10-202-S2.xlsx]

## Sheet: Sup Table
Supplementary Table: All identified proteins and their associated # peptides, % coverage, Infected:Mock ratio, and calculated Z-scoresa
		Cytosol - 1 (HL)					Cytosol - 2 (LH)						Nucleus - 1 (HL)					Nucleus - 2 (LH)
Accession	Name	# Pep	% Cov	Inf/Mock	Log2(H:L)	Z-Score	# Pep	% Cov	Inf/Mock	Log2(L:H)	Z-Score		# Pep	% Cov	Inf/Mock	Log2(H:L)	Z-Score	# Pep	% Cov	Inf/Mock	Log2(L:H)	Z-Score
gi|116534937	interferon-induced protein with tetratricopeptide repeats 1 isoform 2	2	40.38	15.9917	3.99925	11.7816	8	25.1	2.64921	1.40556	3.30791
gi|222136619	myxovirus resistance protein 1	8	55.89	13.0811	3.70941	10.9246	23	51.66	8.81654	3.14021	7.42724
gi|20270303	ras homolog gene family, member T2	2	15.7	10.4208	3.38139	9.95474	6	15.7	0.992573	-0.0107548	-0.0554613
gi|72534658	interferon-induced protein with tetratricopeptide repeats 3	4	25.31	5.54087	2.47011	7.26024	14	46.94	4.42722	2.1464	5.06721
gi|27881482	DEAD/H (Asp-Glu-Ala-Asp/His) box polypeptide RIG-I	3	27.68	5.45187	2.44675	7.19116	12	23.24	4.60559	2.20339	5.20253
gi|19718731	bromodomain-containing protein 4 isoform long	2	19.82	4.70908	2.23545	6.56637
gi|4826774	ISG15 ubiquitin-like modifier	14	47.27	4.28478	2.09922	6.16358	14	53.94	4.93881	2.30416	5.44185		5	42.42	3.72244	1.89625	4.06486	4	23.03	4.48987	2.16667	6.27512
gi|42716275	CCR4-NOT transcription complex, subunit 1 isoform a	5	20.33	4.23404	2.08203	6.11275	12	8.039	0.764513	-0.387388	-0.949864
gi|156105693	PPAR-alpha interacting complex protein 285 isoform 1	2	22.01	3.72323	1.89656	5.56433	5	10.57	3.34726	1.74298	4.10919
gi|45007007	2'-5'oligoadenylate synthetase 3	4	19.5	2.94189	1.55674	4.55956	9	17.3	3.02383	1.59638	3.76105
gi|6274552	signal transducer and activator of transcription 1 isoform alpha	13	44.4	2.82432	1.4979	4.38558	34	50.4	3.40687	1.76845	4.16966							1	5.733	3.34209	1.74075	5.03082
gi|20127499	arginine/serine-rich splicing factor 6	6	72.38	2.40666	1.26703	3.70294	11	40.7	0.997476	-0.00364582	-0.0385795		19	48.55	0.99435	-0.00817406	-0.0183835	24	66.28	1.01569	0.0224569	0.0109754
gi|5032041	Ras homolog enriched in brain	2	28.8	2.27888	1.18832	3.4702	5	26.63	0.922123	-0.116969	-0.307692
gi|7706131	FK506 binding protein 11 isoform 1 precursor	3	31.84	2.2393	1.16305	3.39546	4	14.93	1.07928	0.110075	0.231476
gi|83921614	cytochrome b5 outer mitochondrial membrane precursor	2	28.67	2.12708	1.08887	3.17614	5	35.33	1.02226	0.031764	0.0455093
gi|4507143	sorting nexin 3 isoform a	4	50.62	1.98355	0.988083	2.87813	7	46.3	0.774716	-0.36826	-0.904441
gi|5032117	sigma non-opioid intracellular receptor 1 isoform 1	3	21.08	1.92232	0.942847	2.74437	4	14.8	1.00315	0.0045327	-0.0191577
gi|33188463	mitochondrial ribosomal protein S9	2	35.35	1.86386	0.898292	2.61263	6	18.18	0.8682	-0.2039	-0.51413
gi|38201706	sterile alpha motif domain containing 9	1	18.82	1.84121	0.880655	2.56048	10	15.42	2.18517	1.12775	2.64817
gi|4758112	HLA-B associated transcript 1	18	43.93	1.8394	0.879233	2.55628	24	46.96	1.15718	0.210614	0.470231		9	13.32	0.973175	-0.0392293	-0.0849685	11	26.87	0.877874	-0.187915	-0.603607
gi|8922712	septin 11	3	32.63	1.81798	0.86234	2.50633	11	17.95	0.911239	-0.134099	-0.348371
gi|4506103	eukaryotic translation initiation factor 2-alpha kinase 2	3	45.74	1.81659	0.861232	2.50305	10	16.15	2.01692	1.01215	2.37367
gi|5032137	vesicle-associated membrane protein 7 isoform 1	2	23.18	1.7596	0.815244	2.36707	2	11.36	0.983296	-0.0243029	-0.0876345
gi|156104866	acyl-Coenzyme A oxidase 3 isoform b	2	28.21	1.72912	0.790039	2.29255	2	5.288	0.883517	-0.178671	-0.454217
gi|27477136	zinc finger antiviral protein isoform 1	2	26.16	1.70989	0.773903	2.24483	16	25.5	1.8121	0.857659	2.00679							2	2.217	1.94703	0.961275	2.75365
gi|188528628	polyribonucleotide nucleotidyltransferase 1	13	47.64	1.7004	0.765875	2.2211	24	36.78	1.59743	0.675749	1.5748
gi|19923236	nuclear antigen Sp100 isoform 2	2	31.63	1.69946	0.765078	2.21874	2	8.077	1.3829	0.467699	1.08074		4	18.09	2.48257	1.31184	2.81183	8	26.17	3.22473	1.68918	4.88016
gi|21493024	A kinase (PRKA) anchor protein 12 isoform 2	4	18.35	1.68845	0.755697	2.191	2	6.829	0.667267	-0.583664	-1.41597
gi|8922886	DDX19-like protein	5	31.59	1.671	0.740711	2.14669	11	35.98	0.999601	-0.000575139	-0.0312874
gi|46249376	protein phosphatase 1, catalytic subunit, beta isoform 1	9	33.64	1.66157	0.732545	2.12254	13	43.73	1.05747	0.0806217	0.161533
gi|24307901	interferon-induced protein 35	3	29.17	1.66029	0.731431	2.11925	5	18.4	2.09785	1.06891	2.50846							3	15.63	3.60276	1.8491	5.34736
gi|48255931	hepatoma-derived growth factor-related protein 2 isoform 1	5	43.22	1.61521	0.691722	2.00184	2	14.75	0.852987	-0.229405	-0.574697							2	23.7	0.928443	-0.107115	-0.367557
gi|167614504	laminin, beta 1 precursor	7	20.1	1.60711	0.684465	1.98038	16	12.32	1.21606	0.282217	0.640269
gi|55741675	hypothetical protein LOC22889	2	15.96	1.59494	0.673502	1.94797
gi|115511049	guanine nucleotide binding protein (G protein), alpha 11 (Gq class)	1	33.98	1.59264	0.67142	1.94181	3	12.53	1.20702	0.271445	0.614687
gi|6806898	alpha-synuclein isoform NACP112	6	83.04	1.57354	0.65401	1.89033	10	58.04	0.811135	-0.301986	-0.747058		1	24.11	1.14654	0.197288	0.422143
gi|116256354	alpha 2 type IV collagen preproprotein	1	18.87	1.57216	0.652751	1.88661
gi|28460688	taxilin	2	39.74	1.56106	0.642522	1.85636	4	17.58	1.51936	0.603459	1.40313
gi|63025214	VMA21 vacuolar H+-ATPase homolog	1	11.88	1.55232	0.634424	1.83242
gi|5032215	heat-responsive protein 12	1	28.47	1.54555	0.628121	1.81378
gi|157364937	OTU domain containing 6B	2	49.23	1.53722	0.620324	1.79073	3	17.96	0.995468	-0.00655313	-0.0454836
gi|4757714	acid phosphatase 1 isoform c	3	27.85	1.52263	0.606561	1.75003	11	65.82	0.90216	-0.148545	-0.382675
gi|4506403	G protein-coupled receptor, family C, group 5, member A	2	3.641	1.51839	0.60254	1.73814							1	3.641	1.29857	0.376925	0.8073
gi|5031863	galectin 3 binding protein	6	19.49	1.51573	0.600016	1.73068	12	29.23	1.97555	0.982253	2.30267
gi|71774197	ubiquitin specific protease 47	3	21.45	1.51566	0.599942	1.73046	2	6.216	1.24499	0.316134	0.720812
gi|145309326	laminin, gamma 1 precursor	4	19.27	1.51387	0.59824	1.72543	6	7.707	1.11481	0.156796	0.342427
gi|7706425	U6 snRNA-associated Sm-like protein LSm8	4	46.88	1.50246	0.587328	1.69317	6	46.88	0.587541	-0.76724	-1.85191		14	91.67	1.19094	0.252101	0.539667	7	46.88	0.94764	-0.0775886	-0.281299
gi|55769533	PRKC, apoptosis, WT1, regulator	4	33.53	1.50119	0.586103	1.68954	4	14.71	0.861977	-0.21428	-0.538778
gi|166706903	guanylate binding protein 1, interferon-inducible, 67kDa	5	25.68	1.49863	0.583642	1.68226	11	27.2	2.02844	1.02037	2.39319
gi|14150122	GINS complex subunit 4	1	30.94	1.49316	0.578366	1.66667	3	19.73	0.884504	-0.177059	-0.45039
gi|11596859	mitochondrial ribosomal protein L17	4	37.71	1.49085	0.576136	1.66007	7	28	0.889378	-0.169132	-0.431565
gi|8923427	OCIA domain containing 1 isoform 1	2	24.49	1.48998	0.575295	1.65759	9	24.9	0.998725	-0.0018413	-0.0342942
gi|145275185	MYG1 protein	5	28.72	1.48887	0.574222	1.65441	6	22.61	0.836296	-0.257914	-0.642399
gi|17158044	ribosomal protein S6	11	87.95	1.47762	0.563276	1.62205	16	56.22	1.13237	0.179343	0.395969		2	8.032	1.32206	0.402793	0.862763	3	45.38	1.10471	0.143673	0.365098
gi|4757876	bone marrow stromal cell antigen 2	5	19.44	1.4735	0.559252	1.61015	5	18.33	1.9177	0.939381	2.20086		3	18.33	2.25356	1.17221	2.51245	2	13.89	1.74413	0.802508	2.28983
gi|22095331	hypothetical protein LOC23065	2	14.6	1.46831	0.554155	1.59508	8	15.31	1.04156	0.0587391	0.109568
gi|71274107	melanoma cell adhesion molecule	3	23.37	1.46612	0.552007	1.58873	2	10.06	1.3546	0.43787	1.0099
gi|109150416	peroxidasin	3	17.04	1.46543	0.551322	1.5867
gi|6005862	mitochondrial ribosomal protein L3	2	24.71	1.46435	0.55026	1.58356	3	20.69	0.9612	-0.0570914	-0.165499
gi|4506439	retinoblastoma binding protein 7	6	19.53	1.46432	0.550234	1.58348	12	30.35	0.914906	-0.128305	-0.334612							6	23.76	0.91001	-0.136046	-0.452078
gi|124244088	Bro1-domain-containing protein	1	22.38	1.46275	0.548678	1.57888
gi|4826972	RNA binding motif protein 8A	2	31.03	1.45657	0.542579	1.56085	2	16.09	0.741071	-0.432316	-1.05656		3	21.84	0.831365	-0.266447	-0.572142	16	60.34	0.960111	-0.0587264	-0.226195
gi|19923475	tRNA methyltransferase 6	1	25.75	1.45217	0.538211	1.54793	3	9.859	0.896994	-0.15683	-0.402351
gi|4505145	malic enzyme 2, NAD(+)-dependent, mitochondrial	4	21.06	1.4498	0.53585	1.54095	8	20.03	1.07259	0.101102	0.210168
gi|20070260	cofactor of BRCA1	2	26.72	1.44939	0.535448	1.53976	6	18.97	0.942909	-0.0848096	-0.231322
gi|19923387	nuclear cap binding protein subunit 2, 20kDa isoform 1	1	53.85	1.43668	0.522738	1.50218
gi|22035653	apolipoprotein L2	4	30.27	1.43635	0.522409	1.50121	6	32.64	2.09695	1.06829	2.50699
gi|34328930	inosine monophosphate dehydrogenase 1 isoform a	9	36.56	1.42959	0.515605	1.48109	16	21.2	0.945239	-0.0812485	-0.222865
gi|157694492	MYB binding protein 1a isoform 2	3	28.01	1.42276	0.508695	1.46066
gi|71361682	nuclear mitotic apparatus protein 1	11	44.59	1.421	0.506904	1.45536	43	31.49	1.01845	0.0263683	0.0326959		49	37.02	0.874916	-0.192784	-0.414202	83	46.9	0.924408	-0.113398	-0.385912
gi|32130516	serologically defined colon cancer antigen 1	2	23.51	1.42047	0.506364	1.45377	4	8.457	0.90697	-0.140873	-0.364458
gi|125656165	THO complex 2	3	26.18	1.41915	0.505027	1.44981	4	9.856	1.0205	0.0292722	0.0395921
gi|11067747	CDC5-like	3	33.42	1.41111	0.496828	1.42557	10	17.21	1.19102	0.252194	0.568973		3	15.59	1.40756	0.493198	1.0566	3	17.21	0.708118	-0.497938	-1.50931
gi|168693643	decay accelerating factor for complement isoform 2 precursor	3	22.27	1.40644	0.492049	1.41144	12	20.91	1.16331	0.218231	0.488319		2	12.5	1.10611	0.14549	0.311084
gi|21361891	SH2 domain containing 4A	3	27.97	1.40271	0.488217	1.40011	2	9.251	1.00791	0.0113641	-0.00293491
gi|6912712	translocase of inner mitochondrial membrane 8 homolog B	2	37.35	1.39745	0.482796	1.38408
gi|171846268	Ts translation elongation factor, mitochondrial precursor	2	38.15	1.39596	0.481259	1.37954	9	36	1.07144	0.0995483	0.206479
gi|4505891	procollagen-lysine, 2-oxoglutarate 5-dioxygenase 3 precursor	4	23.17	1.39338	0.478594	1.37165	5	7.859	0.840346	-0.250944	-0.625847
gi|112380628	lysosomal-associated membrane protein 1	11	24.22	1.39163	0.476779	1.36629	7	13.67	0.812361	-0.299808	-0.741885		7	8.873	0.994452	-0.00802662	-0.0180674	3	14.15	0.702765	-0.508885	-1.54129
gi|7706254	NOP58 ribonucleoprotein homolog	1	34.03	1.39007	0.47516	1.3615	3	10.4	1.00128	0.00184866	-0.0255316							2	11.53	0.995409	-0.00663925	-0.0740264
gi|4758786	NADH dehydrogenase (ubiquinone) Fe-S protein 2	3	25.7	1.3777	0.462259	1.32336	6	14.47	0.963012	-0.054375	-0.159048
gi|21361114	solute carrier family 25 (mitochondrial carrier; oxoglutarate carrier), member 11	12	41.72	1.37679	0.461306	1.32054	9	31.53	0.834149	-0.261622	-0.651205
gi|88703041	sorting nexin 6 isoform b	5	41.63	1.37573	0.460201	1.31727	9	25.84	0.802864	-0.316772	-0.782171
gi|4758876	poly(A) binding protein, nuclear 1	5	37.58	1.37127	0.455516	1.30342	6	24.18	1.0472	0.0665342	0.128079		13	36.93	1.08003	0.111074	0.237294	14	34.97	1.33915	0.421314	1.1762
gi|153082755	interferon-induced protein with tetratricopeptide repeats 2	3	33.69	1.36733	0.45136	1.29113	11	33.05	4.31389	2.10899	4.97837
gi|156627571	sorbitol dehydrogenase	3	35.57	1.35981	0.443409	1.26762	9	27.45	0.690354	-0.534592	-1.29944
gi|74136552	mesoderm development candidate 2	3	38.03	1.35722	0.440658	1.25949
gi|33413400	esterase D/formylglutathione hydrolase	2	29.43	1.35207	0.435169	1.24326	8	35.46	0.78896	-0.341975	-0.842022
gi|41327776	DEAD (Asp-Glu-Ala-Asp) box polypeptide 47 isoform 2	4	31.53	1.35105	0.434079	1.24003							2	14.29	1.54064	0.623527	1.33604	2	7.635	0.818977	-0.288106	-0.896306
gi|216548091	leucine zipper protein 1	6	35.59	1.35101	0.43404	1.23992
gi|68160937	tripartite motif-containing 25	8	21.9	1.35044	0.433434	1.23813	19	34.76	1.45025	0.536302	1.24365
gi|8922699	CNDP dipeptidase 2	7	34.74	1.34767	0.430472	1.22937	9	21.89	0.950189	-0.0737131	-0.204971
gi|5032133	eukaryotic translation initiation factor 1	8	67.26	1.34505	0.427655	1.22104	6	35.4	0.976584	-0.0341846	-0.111101
gi|4505371	NADH dehydrogenase ubiquinone Fe-S 8	2	16.67	1.34458	0.427152	1.21955
gi|7657455	pescadillo homolog 1, containing BRCT domain	4	39.12	1.34366	0.426172	1.21665	7	17.86	0.794028	-0.332739	-0.820088		3	6.463	1.19827	0.260952	0.558645
gi|4504477	4-hydroxyphenylpyruvate dioxygenase	1	22.39	1.34339	0.425879	1.21579
gi|7657257	translocase of outer mitochondrial membrane 20 homolog	4	61.38	1.34103	0.423343	1.20829
gi|14150078	hypothetical protein LOC84273	1	20.92	1.33597	0.417889	1.19216	7	10.32	1.01448	0.0207465	0.0193458
gi|164698494	septin 9 isoform a	3	37.71	1.3357	0.417592	1.19128
gi|68508955	CD97 antigen isoform 3 precursor	5	14.12	1.33559	0.417476	1.19094	5	17.94	1.12709	0.172608	0.379976
gi|157384971	cyclin G associated kinase	1	15.64	1.33458	0.416387	1.18772
gi|4503381	down-regulator of transcription 1	5	40.34	1.33304	0.414719	1.18279	4	19.32	1.06191	0.0866586	0.175869		3	15.34	0.538912	-0.89188	-1.91312	6	23.3	0.989606	-0.0150744	-0.0986691
gi|51243059	mitochondrial malonyltransferase isoform a precursor	1	31.03	1.33233	0.413947	1.18051
gi|117168248	protein tyrosine phosphatase-like A domain containing 1	2	19.89	1.33122	0.412752	1.17697	4	24.31	1.1814	0.240501	0.541203
gi|4506491	replication factor C 4	2	33.06	1.32979	0.411197	1.17237	9	26.72	0.831445	-0.266307	-0.662329
gi|116875844	phosphopantothenoylcysteine synthetase isoform a	2	50.16	1.32937	0.410738	1.17102	3	14.79	0.833771	-0.262277	-0.65276
gi|22726189	proteasome (prosome, macropain) assembly chaperone 2	2	26.89	1.32831	0.409589	1.16762	3	17.42	0.789357	-0.341251	-0.840301
gi|72534748	translation initiation factor eIF-2B subunit alpha/beta/delta-like protein isoform 1	4	33.6	1.32787	0.409117	1.16623	7	21.41	0.995729	-0.00617456	-0.0445846
gi|4505705	phosphoprotein enriched in astrocytes 15	4	45.38	1.32735	0.408547	1.16454
gi|39812492	TH1-like protein	1	14.92	1.32723	0.40842	1.16416	4	7.966	1.0155	0.022189	0.0227713
gi|31377697	glycosyltransferase 25 domain containing 1	8	34.89	1.32629	0.407391	1.16112	13	18.33	0.993365	-0.00960385	-0.0527282		4	16.24	1.23812	0.308152	0.659845	3	5.145	0.902654	-0.147755	-0.486285
gi|6912714	translocase of inner mitochondrial membrane 9 homolog	4	42.7	1.3249	0.405882	1.15666	3	47.19	1.25453	0.327146	0.746963
gi|7706351	Bcl-2 inhibitor of transcription	1	40.78	1.32141	0.40208	1.14542	4	32.4	1.22452	0.292211	0.664
gi|16306595	S-phase kinase-associated protein 2 isoform 1	1	26.65	1.3167	0.396927	1.13018
gi|42741684	zinc finger protein 265 isoform 1	4	54.24	1.31586	0.39601	1.12747							1	20.91	1.24643	0.317805	0.680544
gi|9845511	ras-related C3 botulinum toxin substrate 1 isoform Rac1	6	49.48	1.315	0.395061	1.12466	9	40.63	1.12864	0.174583	0.384667
gi|7706704	G protein-coupled receptor 89B	2	18.9	1.31272	0.392554	1.11725	3	8.571	1.09059	0.125104	0.267168
gi|7657667	ubiquitin-like 4	2	37.58	1.31268	0.392516	1.11714	5	21.02	1.01869	0.0267103	0.0335083
gi|28872734	mitochondrial ribosomal protein L43 isoform a	2	59.75	1.31056	0.390185	1.11025	9	49.69	0.940823	-0.0880051	-0.23891
gi|45387945	family with sequence similarity 62 (C2 domain containing) member B	6	30.8	1.31	0.389569	1.10843	12	18.59	1.01432	0.0205119	0.0187886
gi|145977196	hypothetical protein LOC790955	1	75.27	1.309	0.388468	1.10517	2	40.86	0.909276	-0.137209	-0.355757
gi|45267832	FAST kinase domains 2	2	27.18	1.30885	0.388304	1.10468	3	6.62	1.15016	0.201832	0.449374
gi|27436889	protein O-fucosyltransferase 1 isoform 1 precursor	1	7.474	1.30705	0.386312	1.09879
gi|41393561	leucine aminopeptidase 3	10	28.52	1.30452	0.383516	1.09053	26	50.67	1.28488	0.361632	0.828857
gi|4758256	eukaryotic translation initiation factor 2, subunit 1 alpha, 35kDa	6	47.62	1.29983	0.378319	1.07516	13	43.49	0.90352	-0.146371	-0.377513		5	13.97	1.14953	0.20105	0.430211	4	27.3	0.902834	-0.147468	-0.485445
gi|5032093	solute carrier family 1 (neutral amino acid transporter), member 5	13	43.44	1.29841	0.376742	1.0705	12	27.73	1.17995	0.23873	0.536997
gi|17017988	cytochrome c oxidase subunit Vb precursor	6	62.02	1.29518	0.373156	1.05989	7	49.61	1.08884	0.122793	0.261679							3	29.46	0.948246	-0.0766666	-0.278605
gi|5803111	EBNA1 binding protein 2	2	51.63	1.29488	0.372822	1.05891	9	47.39	1.04074	0.0576076	0.106881							3	42.81	0.963709	-0.0533307	-0.210431
gi|4506693	ribosomal protein S17	8	69.63	1.29292	0.37063	1.05243	18	59.26	0.876247	-0.190591	-0.482524		1	16.3	0.919198	-0.121552	-0.261476
gi|37537716	eukaryotic translation initiation factor 5	7	44.08	1.29207	0.369679	1.04961	12	27.84	0.920728	-0.119153	-0.312878
gi|32483357	peroxisomal short-chain alcohol dehydrogenase	1	30.22	1.29181	0.369397	1.04878
gi|119395742	integrin alpha chain, alpha 6 isoform b precursor	2	25.63	1.29166	0.369228	1.04828	6	9.226	1.14709	0.197983	0.440234
gi|11995472	Ras-related GTP binding C	2	18.8	1.29108	0.368581	1.04636
gi|198041662	pyrroline-5-carboxylate reductase-like	1	24.13	1.28985	0.3672	1.04228	3	7.692	1.14569	0.19622	0.436047
gi|33636719	translocase of inner mitochondrial membrane 44	14	49.34	1.28674	0.363723	1.032	17	38.94	1.0685	0.0955871	0.197072
gi|56549640	septin 2	5	38.78	1.28673	0.363707	1.03195	10	32.69	0.840885	-0.250019	-0.62365							2	10.53	1.33912	0.421281	1.1761
gi|4506663	ribosomal protein L8	9	55.64	1.28572	0.362573	1.0286	13	48.64	0.87319	-0.195633	-0.494498							2	28.79	1.08196	0.11365	0.27739
gi|217272851	prolyl 4-hydroxylase, alpha I subunit isoform 3 precursor	2	19.19	1.28366	0.360258	1.02176
gi|7657347	mitochondrial carrier 2	10	36.3	1.28337	0.359933	1.0208	11	32.67	1.01658	0.0237197	0.0264063
gi|14249394	glyoxalase domain containing 1	7	31	1.2819	0.358284	1.01592	16	38.54	1.09588	0.132086	0.283748
gi|4758018	calponin 2 isoform a	9	31.72	1.2814	0.357725	1.01427	9	24.27	0.91771	-0.12389	-0.324128		1	10.36	1.46985	0.555672	1.19055
gi|115387094	succinate dehydrogenase complex, subunit B, iron sulfur (Ip) precursor	1	30.71	1.28135	0.357664	1.01409	4	21.07	0.954283	-0.0675111	-0.190242
gi|4506623	ribosomal protein L27	5	63.24	1.28097	0.357233	1.01281	12	50.74	1.16175	0.216305	0.483744		2	38.97	1.01646	0.0235496	0.0496347	2	47.79	1.0659	0.0920701	0.214344
gi|27436951	lamin B2	14	52.67	1.28064	0.356863	1.01172	24	41.17	1.07775	0.108027	0.226612							9	26.67	0.967306	-0.0479555	-0.194728
gi|190014623	DIS3 mitotic control isoform a	5	30.27	1.27861	0.354581	1.00497
gi|110815813	ankyrin repeat and FYVE domain containing 1 isoform 1	1	13.85	1.27801	0.353903	1.00297	1	3.932	1.02204	0.031449	0.0447613
gi|16933537	glomulin	4	23.06	1.27595	0.351574	0.996078
gi|119220605	ubiquitin specific protease 10	1	13.53	1.27568	0.351265	0.995167	7	12.53	1.17849	0.236935	0.532735
gi|47419916	tryptophanyl-tRNA synthetase isoform a	6	27.18	1.27542	0.350971	0.994297	22	54.14	1.09308	0.128393	0.274977
gi|5174409	CD2 antigen (cytoplasmic tail) binding protein 2	4	27.27	1.27517	0.350693	0.993474	1	10.56	1.07032	0.098048	0.202916		11	27.86	1.05491	0.0771254	0.164506	6	24.05	0.980721	-0.0280857	-0.13668
gi|5902102	small nuclear ribonucleoprotein D1 polypeptide 16kDa	2	57.98	1.27254	0.347709	0.984651	4	30.25	1.0424	0.0599154	0.112361		5	36.13	0.771316	-0.374607	-0.804046	4	46.22	1.05962	0.0835477	0.189447
gi|38788319	guanine nucleotide binding protein-like 1	1	24.22	1.27179	0.346862	0.982147	2	11.86	0.862369	-0.213622	-0.537218
gi|88853865	isoamyl acetate-hydrolyzing esterase 1 homolog	2	16.94	1.27168	0.346738	0.981779	4	11.69	0.950643	-0.0730242	-0.203335
gi|5032291	dystrophin Dp260-2 isoform	2	32.51	1.27017	0.345024	0.976713
gi|73747875	proteasome beta 8 subunit isoform E2 proprotein	3	23.55	1.26999	0.344821	0.976112	2	14.86	1.30257	0.381363	0.875714
gi|116875767	tight junction protein 1 isoform a	7	25.86	1.26883	0.343494	0.972189
gi|32307144	lysyl hydroxylase 1 precursor	4	22.01	1.26662	0.340987	0.964777	12	20.22	1.06608	0.0923181	0.189309							1	2.613	0.707066	-0.500082	-1.51558
gi|41327715	p53-related protein kinase	2	46.25	1.26614	0.340436	0.963145
gi|20357568	aminoadipate-semialdehyde dehydrogenase-phosphopantetheinyl transferase	2	18.77	1.2629	0.336738	0.952211	4	12.94	1.11245	0.153745	0.335183
gi|4503173	coxsackie virus and adenovirus receptor precursor	2	21.64	1.26035	0.333824	0.943595
gi|148224884	protein tyrosine phosphatase, mitochondrial 1 isoform 1	4	52.24	1.259	0.332282	0.939037	4	15.92	1.08854	0.122395	0.260734
gi|4758412	polypeptide N-acetylgalactosaminyltransferase 2	14	44.13	1.25896	0.332227	0.938873	15	30.47	0.91156	-0.13359	-0.347163
gi|5174615	COX4 neighbor isoform 1	2	13.81	1.25851	0.331714	0.937356	4	17.62	1.13969	0.188647	0.418064
gi|4504619	insulin-like growth factor binding protein 7	2	15.96	1.2579	0.331016	0.935292	1	11.35	0.916487	-0.125814	-0.328695							3	15.96	0.790847	-0.338529	-1.04361
gi|7705373	LIM domain and actin binding 1 isoform b	6	34.39	1.25616	0.329017	0.929382	27	48.62	1.29709	0.375281	0.861271		2	9.223	1.14019	0.18928	0.404975	2	11.07	0.984591	-0.0224034	-0.12008
gi|55769543	mitochondrial ribosomal protein L14	3	46.21	1.25595	0.328779	0.928677	4	31.03	0.844451	-0.243914	-0.609153
gi|66346721	mitochondrial phosphoenolpyruvate carboxykinase 2 isoform 1 precursor	4	17.66	1.25492	0.327596	0.925179	9	15.16	0.893372	-0.162666	-0.416211
gi|14165274	golgi-associated microtubule-binding protein HOOK3	2	34.82	1.25487	0.327542	0.92502	6	16.43	0.909675	-0.136577	-0.354255
gi|73623030	carnitine palmitoyltransferase 1A liver isoform 1	11	27.04	1.25085	0.322908	0.911319	21	26.39	1.33009	0.41152	0.947328
gi|4505901	transmembrane protein 11	1	8.333	1.25003	0.321957	0.908507	2	19.27	1.1484	0.199625	0.444135
gi|145309311	ubiquitin specific protease 9, X-linked isoform 4	3	16.84	1.24678	0.318213	0.897435	8	8.575	0.841122	-0.249613	-0.622686
gi|91176333	Lyrm7 homolog	2	23.08	1.24491	0.316046	0.891029	4	24.04	0.855143	-0.225762	-0.566046
gi|4505531	oxysterol binding protein	2	15.99	1.24378	0.314733	0.887146	10	14.99	1.00274	0.00395053	-0.0205402
gi|4503523	eukaryotic translation initiation factor 3 subunit D	5	24.45	1.24279	0.313578	0.883732	9	24.27	0.99302	-0.0101051	-0.0539185
gi|4507123	small nuclear ribonucleoprotein polypeptide B''	4	44.89	1.2419	0.312555	0.880705	7	16.44	0.916414	-0.125928	-0.328967		9	24	0.918118	-0.123248	-0.265112
gi|47519616	tropomyosin 2 (beta) isoform 2	35	82.39	1.2417	0.312322	0.880018	40	61.97	1.32474	0.405714	0.93354		27	50.7	1.19407	0.255885	0.547781	44	70.42	0.793994	-0.3328	-1.02688
gi|4504511	DnaJ (Hsp40) homolog, subfamily A, member 1	12	56.42	1.24167	0.312284	0.879906	21	46.85	1.40692	0.49254	1.13973
gi|4506609	ribosomal protein L19	5	75.51	1.24016	0.310523	0.874697	6	30.1	1.4489	0.534962	1.24047							4	27.55	1.2023	0.265801	0.721886
gi|50658065	SMC4 structural maintenance of chromosomes 4-like 1	10	45.5	1.23964	0.309921	0.872918	27	28.34	0.995131	-0.00704136	-0.046643
gi|24308127	DnaJ (Hsp40) homolog, subfamily C, member 10	2	15.26	1.2396	0.309879	0.872795	3	6.936	0.626468	-0.674687	-1.63212
gi|156627575	UDP-N-acetylglucosamine pyrophosphorylase 1	4	25.15	1.23938	0.309617	0.872018	8	22.77	0.956187	-0.0646353	-0.183413
gi|28173564	keratin 73	2	49.07	1.23814	0.308174	0.867752
gi|4759344	centromere/kinetochore protein zw10	3	23.75	1.23797	0.307972	0.867157	10	11.17	0.959739	-0.0592857	-0.170709
gi|164519136	endothelin converting enzyme 1 isoform 3	6	17.94	1.23793	0.307931	0.867034
gi|83700233	eukaryotic translation initiation factor 3, subunit C	23	35.05	1.23776	0.307733	0.86645	25	20.92	0.9088	-0.137965	-0.357551
gi|51093832	GTPase activating protein and VPS9 domains 1	3	20.17	1.23753	0.307458	0.865636	10	10.69	0.933799	-0.0988161	-0.264583
gi|4506613	ribosomal protein L22 proprotein	10	57.81	1.23695	0.306786	0.863648	7	48.44	0.85817	-0.220665	-0.553942		6	32.03	0.798332	-0.32494	-0.697555	5	50	1.28891	0.366147	1.01504
gi|156071462	solute carrier family 25, member A6	18	64.09	1.23485	0.304339	0.856412	27	53.69	1.09923	0.136495	0.294218
gi|20149568	NADH dehydrogenase ubiquinone flavoprotein 1 precursor	2	19.83	1.23427	0.303655	0.85439	5	20.04	0.719802	-0.474328	-1.15632
gi|48255939	CD44 antigen isoform 3 precursor	14	20.69	1.23286	0.302007	0.849517							9	12.98	1.23427	0.303664	0.650222
gi|143770802	mitochondrial ribosomal protein L1 precursor	2	40.31	1.23182	0.300789	0.845917	4	24	0.876248	-0.190588	-0.482518
gi|77812672	exosome component 9 isoform 1	2	22.37	1.23048	0.299227	0.841298	3	7.675	0.520696	-0.941488	-2.2657							1	4.167	1.16223	0.2169	0.579024
gi|9910186	enhancer of yellow 2 homolog	2	87.13	1.22981	0.298436	0.838958	4	46.53	0.921596	-0.117794	-0.309651
gi|9951915	adenosylhomocysteinase isoform 1	17	41.67	1.22945	0.298014	0.837711	22	34.26	1.02784	0.0396087	0.0641384							2	9.259	0.852327	-0.230521	-0.728077
gi|13540606	caseinolytic peptidase B	1	44.27	1.22934	0.297888	0.837339	4	10.61	0.955277	-0.0660091	-0.186676
gi|156071450	nardilysin isoform a	8	27.97	1.22863	0.297047	0.834851
gi|10864047	epidermal growth factor receptor pathway substrate 15-like 1	3	20.25	1.22851	0.296912	0.834454	5	11.23	0.883329	-0.178977	-0.454944
gi|29789287	inositol 1,4,5-triphosphate receptor interacting protein	2	15.9	1.22751	0.295731	0.83096	1	10.24	1.35832	0.441826	1.0193
gi|45439306	aspartyl-tRNA synthetase	8	52.3	1.22741	0.295618	0.830626	23	51.3	0.938623	-0.0913817	-0.246929
gi|194294548	hsp70-interacting protein	3	22.56	1.22644	0.294482	0.827266	9	29.81	1.04657	0.0656756	0.12604
gi|34147676	MTERF domain containing 1	1	24.94	1.22449	0.292178	0.820454
gi|41281911	Ymer protein long isoform	4	36.31	1.22371	0.291261	0.817745	7	19.5	0.995352	-0.00672149	-0.0458834
gi|94400932	syntaxin 5	2	24.51	1.22347	0.290978	0.816907
gi|5802970	AFG3 ATPase family gene 3-like 2	7	34.5	1.22314	0.29059	0.815761	10	22.71	0.954442	-0.0672711	-0.189672
gi|4506455	reticulocalbin 1 precursor	17	46.53	1.22297	0.290388	0.815164	20	41.39	1.10657	0.146097	0.317019		3	18.73	1.3517	0.434777	0.93134	3	16.31	0.458711	-1.12434	-3.3393
gi|7019545	neuron derived neurotrophic factor precursor	2	39.53	1.22265	0.290011	0.814047	5	26.16	0.871767	-0.197986	-0.500086
gi|18379366	zinc metallopeptidase STE24	1	21.05	1.22264	0.290005	0.81403
gi|224589127	transmembrane protein 33	6	26.32	1.22253	0.289867	0.813622	7	28.74	1.10577	0.145054	0.314542
gi|49574537	glycine cleavage system protein H (aminomethyl carrier)	2	23.12	1.22122	0.288328	0.809071	2	5.78	1.15329	0.205757	0.458696
gi|19557691	surfeit 4	1	23.42	1.21892	0.285603	0.801013	7	14.5	1.22115	0.288241	0.654573
gi|4507249	signal transducing adaptor molecule 1	3	17.78	1.21882	0.285484	0.800663	3	6.296	1.22392	0.291513	0.662343
gi|93141018	H2A histone family, member Y isoform 3	6	60.75	1.21804	0.284563	0.79794
gi|192807323	SWI/SNF-related matrix-associated actin-dependent regulator of chromatin a4 isoform A	1	27.1	1.21748	0.283903	0.795987
gi|6552328	cytochrome b5 reductase isoform 2	9	39.21	1.21651	0.282745	0.792564	12	43.88	1.09667	0.133134	0.286237		4	14.39	1.29731	0.375525	0.804299	3	23.74	0.936236	-0.0950558	-0.332328
gi|40288288	coactivator-associated arginine methyltransferase 1	1	10.69	1.21515	0.281131	0.787791	7	13.98	1.08205	0.113765	0.24024
gi|163310745	LIM and calponin homology domains 1 isoform c	2	22.25	1.21418	0.279983	0.784397	16	18.56	0.928206	-0.107483	-0.285165
gi|32967311	ephrin receptor EphA2	1	18.85	1.21402	0.279794	0.783838	3	4.713	1.00003	3.95554e-05	-0.0298277
gi|40789249	aspartyl-tRNA synthetase 2, mitochondrial	2	18.45	1.21298	0.278552	0.780167	6	11.63	0.945857	-0.0803065	-0.220628
gi|4504327	mitochondrial trifunctional protein, beta subunit precursor	12	52.53	1.21223	0.277662	0.777535	17	38.82	1.18016	0.238977	0.537586
gi|4557701	keratin 17	67	72.69	1.20936	0.274241	0.76742	113	86.57	1.29195	0.369554	0.84767		47	56.48	0.969646	-0.0444707	-0.0962065	39	57.87	1.23906	0.309252	0.848821
gi|110624774	mannose receptor, C type 2	1	4.124	1.20858	0.273308	0.764659
gi|5730041	suppressor of G2 allele of SKP1 isoform b	8	46.25	1.20789	0.272485	0.762227
gi|167614485	acetyl-coenzyme A acyltransferase 2	12	34.51	1.20766	0.272211	0.761415	24	58.69	1.11556	0.157772	0.344744
gi|38201690	RAP2B, member of RAS oncogene family	3	25.14	1.20667	0.271031	0.757927	4	20.77	1.0596	0.0835253	0.168429
gi|8923417	ADP-ribosylhydrolase like 2	3	19.56	1.20601	0.270246	0.755605	4	13.5	1.00749	0.0107661	-0.00435505
gi|168229252	asparagine synthetase	11	32.62	1.20596	0.270184	0.755421	19	23.53	0.946607	-0.0791621	-0.21791
gi|169881252	general transcription factor II, i isoform 4	4	30.09	1.20581	0.270007	0.7549	17	24.56	0.810323	-0.303431	-0.750488		9	20.17	0.907443	-0.140122	-0.30129	22	37.41	0.960913	-0.057522	-0.222676
gi|37594471	3-hydroxyisobutyryl-Coenzyme A hydrolase isoform 1	3	32.12	1.20467	0.268633	0.750836	3	10.36	1.05263	0.0740003	0.145809
gi|156671215	epsin 2 isoform b	1	16.69	1.20459	0.268541	0.750564
gi|51873036	oxoglutarate (alpha-ketoglutarate) dehydrogenase (lipoamide) isoform 1 precursor	5	20.04	1.20362	0.267382	0.747137	26	24.34	1.00365	0.00524932	-0.0174559		1	2.933	1.18643	0.246629	0.527934
gi|37595752	lamin B receptor	7	28.62	1.20296	0.266594	0.744808	6	18.7	0.917575	-0.124103	-0.324632
gi|57863257	T-complex protein 1 isoform a	39	71.22	1.20204	0.265484	0.741527	55	63.31	1.00411	0.00591079	-0.0158851							2	5.216	0.503033	-0.991276	-2.95056
gi|9506689	exosome component 4	4	22.45	1.20099	0.264229	0.737814	4	22.86	0.695122	-0.524662	-1.27585		4	13.47	0.878417	-0.187023	-0.401849
gi|110347443	TATA element modulatory factor 1	2	32.11	1.20005	0.263099	0.734474
gi|155722983	TNF receptor-associated protein 1	35	56.39	1.20002	0.263059	0.734356	43	49.86	1.0727	0.10125	0.21052
gi|5031777	isocitrate dehydrogenase 3 (NAD+) alpha precursor	3	27.05	1.19936	0.262259	0.731991	12	30.05	1.11834	0.161362	0.353271
gi|4502389	barrier to autointegration factor 1	1	43.82	1.19905	0.261887	0.730891							5	50.56	1.36609	0.450051	0.964088	7	66.29	0.463274	-1.11006	-3.29758
gi|14917113	signal recognition particle receptor, beta subunit	4	19.93	1.19895	0.261776	0.730563	12	48.71	1.09288	0.128133	0.274359
gi|31541941	heat shock 70kDa protein 4-like	8	35.52	1.19893	0.261752	0.730491	22	24.91	0.952453	-0.0702794	-0.196817
gi|114520607	neural precursor cell expressed, developmentally down-regulated 4 isoform 2	2	15.48	1.19796	0.260584	0.727037
gi|35493811	RNA binding motif protein 39 isoform a	4	33.77	1.19785	0.260442	0.726617
gi|51093863	hypothetical protein LOC64855 isoform 1	14	39.14	1.19739	0.259893	0.724994
gi|7242140	ClpX caseinolytic protease X homolog	9	32.23	1.19691	0.259317	0.723292	14	28.12	1.13096	0.177551	0.391714
gi|155969707	insulin-degrading enzyme	11	32.38	1.19556	0.25769	0.718479	14	15.21	0.93368	-0.0989999	-0.26502
gi|38679888	RAB6A, member RAS oncogene family isoform b	11	59.13	1.19551	0.257623	0.718282
gi|7262393	ATP-binding cassette, sub-family D (ALD), member 1	2	17.72	1.19401	0.255816	0.712939	6	12.75	1.09641	0.132781	0.285397
gi|188497756	ubiquitin associated protein 2-like isoform b	9	20.55	1.19259	0.254094	0.707847	13	15.26	0.891996	-0.164891	-0.421494
gi|17738308	frequenin homolog isoform 1	1	23.16	1.19229	0.253735	0.706787
gi|4505369	NADH dehydrogenase (ubiquinone) Fe-S protein 4, 18kDa (NADH-coenzyme Q reductase)	2	44	1.19091	0.25207	0.701864
gi|51479156	ATP synthase, H+ transporting, mitochondrial F0 complex, subunit G	10	77.67	1.1909	0.252052	0.70181	12	53.4	1.05459	0.0766877	0.152191
gi|157388904	HEAT repeat containing 2	3	25.15	1.19	0.250957	0.698571	9	18.6	0.645801	-0.630839	-1.528
gi|39777606	Rho guanine nucleotide exchange factor 1 isoform 1	3	25.46	1.18977	0.250683	0.697762	10	24.27	0.828216	-0.271922	-0.675663
gi|29568111	myosin regulatory light chain 9 isoform a	12	61.63	1.1894	0.250233	0.696431	21	59.88	0.751696	-0.411778	-1.00778
gi|208973246	quinoid dihydropteridine reductase	2	27.87	1.18843	0.249051	0.692936	4	20.49	3.40783	1.76886	4.17064
gi|119395758	diaphanous 1 isoform 1	7	31.92	1.1882	0.248779	0.692132
gi|4759012	RAB9A, member RAS oncogene family	1	39.3	1.18814	0.248709	0.691925	2	15.92	1.06706	0.093636	0.192439
gi|4557727	lipoprotein lipase precursor	2	25.26	1.18805	0.248601	0.691606	8	13.89	0.618514	-0.693123	-1.6759
gi|37620163	ANKHD1-EIF4EBP3 protein	3	18.95	1.18773	0.248201	0.690423
gi|15431288	ribosomal protein L10a	5	54.84	1.18677	0.247045	0.687005	11	34.56	1.02803	0.0398828	0.0647893
gi|20149498	ferritin, light polypeptide	7	30.29	1.18645	0.246648	0.685832	8	38.86	1.31948	0.39997	0.9199
gi|46309463	vitamin K epoxide reductase complex, subunit 1-like 1	2	14.77	1.18613	0.246263	0.684691	4	17.61	0.813297	-0.298146	-0.737939
gi|4504653	interleukin 18 proprotein	4	27.46	1.18449	0.244268	0.678792	4	8.808	1.02842	0.0404322	0.0660941
gi|4502281	Na+/K+ -ATPase beta 3 subunit	3	36.92	1.18391	0.243563	0.676709	9	28.67	1.2337	0.302987	0.689591
gi|4557845	ribonucleotide reductase M2 polypeptide	4	26.48	1.1836	0.243183	0.675585	8	17.99	0.860309	-0.217073	-0.545413
gi|113951734	steroid receptor RNA activator 1	2	20.34	1.18357	0.243145	0.675474	3	20.34	1.56859	0.649469	1.51239
gi|78000156	eukaryotic translation initiation factor 2B, subunit 4 delta isoform 3	2	31.61	1.18305	0.242506	0.673584
gi|4758086	cysteine and glycine-rich protein 1 isoform 1	19	69.95	1.18252	0.241863	0.671683	22	59.59	0.978994	-0.0306276	-0.102654
gi|11386183	WAS protein family, member 2	2	21.49	1.18238	0.24169	0.671171	4	15.26	0.923616	-0.114635	-0.302149
gi|4506903	splicing factor, arginine/serine-rich 9	3	52.49	1.18158	0.240718	0.668296	9	26.7	1.18741	0.247813	0.558568		8	42.99	1.40604	0.491639	1.05326	21	61.09	0.976962	-0.0336254	-0.152864
gi|157779135	succinate-CoA ligase, GDP-forming beta subunit precursor	8	40.97	1.18146	0.240569	0.667856	16	45.37	1.02211	0.0315503	0.0450019
gi|70166645	pseudouridine synthase 1 isoform 1	6	30.21	1.18102	0.240039	0.666289	9	23.65	0.919099	-0.121708	-0.318945
gi|7657138	golgi phosphoprotein 4	2	20.83	1.18091	0.239904	0.665889	4	9.195	0.925501	-0.111694	-0.295164
gi|47778943	syntaxin 16 isoform a	3	23.08	1.18021	0.239043	0.663345	2	6.769	1.00071	0.0010305	-0.0274745
gi|4505685	pyruvate dehydrogenase E1 alpha 1 precursor	9	41.03	1.17908	0.237666	0.659273	15	52.56	1.08807	0.121765	0.259238
gi|38373690	COP9 signalosome subunit 4	6	38.67	1.17893	0.237484	0.658733	14	32.27	1.152	0.204141	0.45486
gi|21361348	UTP14, U3 small nucleolar ribonucleoprotein, homolog A	2	29.44	1.17861	0.237082	0.657545	3	17.51	1.12594	0.171125	0.376454		3	13.23	1.02195	0.0313238	0.0663031	5	18.68	1.05586	0.078416	0.174455
gi|34304322	mitochondrial ribosomal protein L45	2	22.88	1.17855	0.237008	0.657327	2	23.53	1.07983	0.110802	0.233204
gi|41350333	beta-tubulin cofactor D isoform 1	8	27.1	1.17651	0.234512	0.649946	11	9.228	0.783853	-0.351344	-0.86427
gi|8923909	ERBB2 interacting protein isoform 2	1	14.95	1.17564	0.233445	0.646791	3	4.668	0.918148	-0.123201	-0.322491
gi|65288071	tensin 3	3	8.304	1.1756	0.233399	0.646657	8	10.8	0.629372	-0.668015	-1.61628
gi|21614499	ezrin	51	74.23	1.17532	0.23305	0.645625	45	38.74	0.927693	-0.10828	-0.287059		22	37.03	1.05413	0.0760565	0.162214	20	37.88	0.855819	-0.224622	-0.710845
gi|22538467	proteasome beta 4 subunit	3	28.03	1.17523	0.232945	0.645314	8	32.95	0.986041	-0.020281	-0.0780835
gi|116734860	amylo-1,6-glucosidase, 4-alpha-glucanotransferase isoform 1	5	19.71	1.1749	0.232543	0.644124
gi|20149635	p47 protein isoform a	8	38.92	1.17449	0.232031	0.64261	7	24.59	0.757889	-0.399941	-0.979676
gi|4758302	enhancer of rudimentary homolog	3	26.92	1.17416	0.231626	0.641414							11	28.85	0.954434	-0.0672832	-0.145118	12	52.88	1.39471	0.47997	1.34756
gi|4826998	splicing factor proline/glutamine rich (polypyrimidine tract binding protein associated)	5	33.95	1.17403	0.231468	0.640947	15	21.36	1.11712	0.15979	0.349536		13	27.02	0.96697	-0.0484575	-0.104755	24	26.59	1.08751	0.121035	0.298963
gi|4501993	alkyldihydroxyacetone phosphate synthase precursor	5	27.05	1.17351	0.230835	0.639075	22	35.26	1.14443	0.19463	0.432273
gi|24308013	peptidase (mitochondrial processing) alpha	5	25.33	1.17333	0.230605	0.638396	8	29.33	1.00548	0.00789147	-0.0111815
gi|6631085	DnaJ (Hsp40) homolog, subfamily B, member 4	6	43.62	1.17306	0.230277	0.637425	6	14.84	0.90512	-0.143818	-0.371452
gi|31621305	leucine-rich PPR motif-containing protein	63	50.14	1.17248	0.229559	0.635303	95	54.02	0.976306	-0.034594	-0.112073		4	5.237	1.60403	0.681697	1.46076	9	15.35	1.14228	0.191915	0.506033
gi|7661806	mitochondrial ribosomal protein L15	2	53.04	1.17246	0.229542	0.635253	10	50.34	1.1425	0.192195	0.426491
gi|41152506	prostaglandin F2 receptor negative regulator	9	37.32	1.17172	0.228622	0.632532	9	17.06	0.925368	-0.111901	-0.295656
gi|4507677	heat shock protein 90kDa beta, member 1	62	54.05	1.17156	0.228437	0.631983	54	45.45	1.05288	0.0743406	0.146617		22	23.16	1.11883	0.161988	0.346458	18	22.04	0.910161	-0.135807	-0.451378
gi|13899231	mitochondrial ribosomal protein L9	2	46.07	1.17064	0.227298	0.628618	4	38.95	0.862173	-0.213951	-0.537998
gi|13124891	polypeptide N-acetylgalactosaminyltransferase 1	2	24.15	1.16899	0.225264	0.622603	8	15.74	0.783603	-0.351805	-0.865365
gi|62530384	dodecenoyl-Coenzyme A delta isomerase precursor	5	46.69	1.16828	0.224385	0.620004	4	29.47	0.948241	-0.0766738	-0.212001
gi|4759302	VAMP-associated protein B/C	7	48.97	1.16822	0.224316	0.619798	10	41.15	1.16083	0.215155	0.481014		2	19.34	0.785745	-0.347867	-0.746713
gi|4502735	cyclin-dependent kinase 4	2	28.71	1.16819	0.224278	0.619685	3	19.14	0.889238	-0.169358	-0.432102
gi|21361103	solute carrier family 25, member 12	7	36.43	1.16795	0.223984	0.618818	20	24.19	1.04946	0.0696435	0.135463
gi|21264341	spermine synthase	3	33.33	1.16767	0.223632	0.617776	8	18.58	1.01087	0.0156032	0.00713187
gi|23308751	3-hydroxyisobutyrate dehydrogenase	8	31.85	1.1675	0.223422	0.617156	10	36.9	1.30957	0.389094	0.894073
gi|20070384	phosphoglycerate mutase family member 5	2	32.16	1.16743	0.223336	0.616902	6	16.47	1.11329	0.154832	0.337763
gi|4502677	CD58 molecule isoform 1	2	10	1.16739	0.223285	0.616751
gi|40353740	c-Mpl binding protein isoform b	2	20.27	1.16685	0.222615	0.61477	3	5.616	1.05525	0.0775811	0.154313
gi|10801345	eukaryotic translation initiation factor 3, subunit 12	3	21.1	1.16676	0.222509	0.614455	5	26.61	0.904605	-0.14464	-0.373403
gi|50345984	ATP synthase, H+ transporting, mitochondrial F1 complex, alpha subunit precursor	66	74.14	1.16648	0.222163	0.613432	59	62.39	1.23481	0.304287	0.692678		11	30.2	1.20847	0.273185	0.584874	4	27.85	1.13082	0.177372	0.463548
gi|223555975	tropomyosin 4 isoform 1	34	79.93	1.16573	0.22123	0.610674	37	68.31	0.947805	-0.0773374	-0.213577							41	64.44	0.663749	-0.591291	-1.78204
gi|41327741	ETHE1 protein	2	25.98	1.1657	0.221192	0.610562	7	24.02	1.06076	0.0850988	0.172165
gi|197276602	microtubule-associated protein 4 isoform 5	22	59.36	1.16526	0.220647	0.60895	17	43.33	1.17825	0.236643	0.532043
gi|33946291	acyltransferase like 2	9	37.08	1.16493	0.220241	0.607751	11	23.78	1.09865	0.135726	0.29239
gi|94721261	2',3'-cyclic nucleotide 3' phosphodiesterase	4	37.53	1.16491	0.220222	0.607692	8	41.33	1.40934	0.495019	1.14562
gi|118343647	heat shock protein family B (small), member 11	1	14.58	1.16206	0.216687	0.597242	1	7.639	1.23109	0.299934	0.682342
gi|57165424	cullin 4A isoform 1	14	36.76	1.16199	0.216598	0.596978	18	23.85	0.90871	-0.138108	-0.357892
gi|5031977	visfatin precursor	6	48.27	1.16178	0.216338	0.59621	14	30.14	1.01287	0.018444	0.013878
gi|33946329	ras related v-ral simian leukemia viral oncogene homolog A	2	34.47	1.16087	0.215212	0.59288	1	14.56	1.26544	0.339641	0.776634
gi|112382214	SEC24 (S. cerevisiae) homolog B isoform b	3	11.19	1.16034	0.214552	0.59093	4	3.569	0.866374	-0.206937	-0.521342
gi|24307961	hypothetical protein LOC9675	1	16.9	1.15793	0.211546	0.582041	5	13.68	1.26587	0.34013	0.777796
gi|194272168	Mov10, Moloney leukemia virus 10, homolog	2	31.9	1.15754	0.211056	0.580592	5	9.771	0.797216	-0.326957	-0.806358
gi|28178821	isocitrate dehydrogenase 3, beta subunit isoform a precursor	4	35.84	1.1569	0.210269	0.578266	6	21.82	1.03505	0.0497018	0.088107
gi|93102361	palladin	20	37.25	1.15644	0.209692	0.576559	24	28.03	0.996779	-0.0046549	-0.0409758
gi|29789006	fermitin family homolog 2 isoform 1	9	32.35	1.15623	0.209431	0.575785	17	24.71	0.889663	-0.16867	-0.430467
gi|21071058	SWI/SNF-related matrix-associated actin-dependent regulator of chromatin a5	1	28.9	1.15615	0.20933	0.575489							3	10.74	1.06213	0.0869647	0.185602	5	17.21	1.18153	0.240655	0.648424
gi|40217847	activating signal cointegrator 1 complex subunit 3-like 1	13	26.83	1.15455	0.207325	0.56956	26	15.26	0.976544	-0.0342429	-0.111239		8	8.427	1.07701	0.107027	0.228617	5	6.742	1.07169	0.0998837	0.237171
gi|4506685	ribosomal protein S13	12	90.07	1.15453	0.207301	0.569488	16	79.47	0.912467	-0.132156	-0.343758		2	24.5	0.916102	-0.126419	-0.271911	6	52.32	1.11818	0.161152	0.416162
gi|4506387	UV excision repair protein RAD23 homolog B	12	39.61	1.15404	0.206688	0.567676	22	30.56	0.904505	-0.1448	-0.373784		9	17.6	0.938864	-0.0910112	-0.195993	3	6.357	0.888315	-0.170856	-0.553773
gi|22538794	programmed cell death 10	3	32.55	1.15379	0.206383	0.566773	3	22.64	0.872475	-0.196814	-0.497302
gi|42476024	THUMP domain containing 1	3	26.91	1.15341	0.205905	0.565361
gi|24497609	nucleoporin 62kDa	6	15.52	1.15334	0.205815	0.565093	11	22.99	1.02559	0.0364602	0.0566617
gi|7330335	chloride intracellular channel 4	5	41.5	1.15287	0.205228	0.563358	9	44.66	0.905741	-0.14283	-0.369104
gi|157426879	nuclear protein localization 4	5	24.67	1.15209	0.204257	0.560488	11	20.89	0.953066	-0.0693521	-0.194614
gi|116063554	deoxyribose-phosphate aldolase-like	2	24.53	1.15205	0.204198	0.560314	4	11.32	0.826374	-0.275133	-0.683289
gi|13027602	DDRGK domain containing 1	4	31.21	1.14973	0.201293	0.551723	4	17.52	0.951075	-0.0723685	-0.201777
gi|109255230	centrosomal protein 170kDa isoform beta	2	26.58	1.1493	0.200753	0.550128
gi|39777597	transglutaminase 2 isoform a	6	24.16	1.14882	0.200154	0.548355	17	28.24	1.04514	0.0636933	0.121333							1	3.348	1.32307	0.403886	1.12529
gi|23111038	sorting nexin 2	4	33.91	1.1481	0.199254	0.545695	11	19.65	0.95068	-0.0729682	-0.203202
gi|6005872	SEC63-like protein	6	25.92	1.1475	0.198492	0.543442	6	11.97	1.12474	0.169597	0.372825
gi|13325072	phosphatidylinositol polyphosphate 5-phosphatase isoform a	1	16.87	1.14706	0.197937	0.5418
gi|36796743	methylenetetrahydrofolate dehydrogenase (NADP+ dependent) 1-like	18	37.01	1.14537	0.19582	0.535541	25	31.08	1.08215	0.113902	0.240566
gi|11321607	thyroid hormone receptor interactor 13	13	49.07	1.1445	0.19472	0.532289	17	33.1	0.881235	-0.182401	-0.463076
gi|7657581	solute carrier family 25, member 13 isoform 2	13	41.93	1.14368	0.193686	0.529232	27	38.52	1.04759	0.0670791	0.129373
gi|109452591	succinate-CoA ligase, GDP-forming alpha subunit	2	33.82	1.14366	0.193659	0.529151	5	19.65	1.13601	0.183978	0.406976
gi|38683855	pentatricopeptide repeat domain 3	1	17.85	1.1436	0.193576	0.528907	6	19.3	1.08344	0.115615	0.244634
gi|4758762	asparaginyl-tRNA synthetase	6	25.36	1.14148	0.190907	0.521013	9	20.8	1.06403	0.0895374	0.182706
gi|4506723	ribosomal protein S3a	18	70.45	1.14147	0.190887	0.520955	25	56.82	1.0754	0.104875	0.219128		4	29.55	1.02071	0.029575	0.0625537	1	19.7	0.736069	-0.442086	-1.34615
gi|4505451	neuroblastoma RAS viral (v-ras) oncogene homolog	7	43.92	1.14142	0.190828	0.520781
gi|27436908	mitochondrial ribosomal protein L54	2	34.78	1.14126	0.19063	0.520195	2	7.246	1.08282	0.11479	0.242675
gi|55741709	RNA binding motif protein 25	3	37.01	1.14084	0.190096	0.518616	10	19.81	1.05868	0.0822628	0.16543
gi|21264355	SWI/SNF-related matrix-associated actin-dependent regulator of chromatin e1	2	24.57	1.14029	0.189407	0.516578	8	26.28	0.878504	-0.186879	-0.47371							6	20.44	0.834513	-0.260993	-0.817099
gi|46852147	mitochondrial isoleucine tRNA synthetase	15	39.62	1.14021	0.189293	0.516243	26	24.31	1.02814	0.0400415	0.0651662
gi|5032069	splicing factor 3b, subunit 4	5	29.72	1.1399	0.188907	0.5151	3	10.61	1.03213	0.0456297	0.0784367		5	5.189	0.962493	-0.0551525	-0.119109	3	12.5	0.985375	-0.0212549	-0.116725
gi|24638433	nicastrin precursor	7	21.86	1.13989	0.188892	0.515055	9	12.69	1.06913	0.0964401	0.199098							1	10.72	0.968207	-0.0466126	-0.190805
gi|4826932	peptidylprolyl isomerase D	7	35.14	1.13986	0.18886	0.514962	8	16.76	0.9405	-0.0884998	-0.240085
gi|7661872	leucyl-tRNA synthetase 2, mitochondrial precursor	4	25.91	1.13941	0.188287	0.513267	8	17.5	0.803821	-0.315053	-0.778089
gi|34335134	SEC13 protein isoform 1	3	17.7	1.13921	0.188029	0.512505	7	16.77	0.982411	-0.0256017	-0.0907188		3	11.18	0.95239	-0.070375	-0.151747	6	30.12	1.17132	0.228131	0.611834
gi|148727247	ubiquitin specific peptidase 5 isoform 2	22	36.05	1.13847	0.187095	0.509742
gi|4758148	DNA fragmentation factor, 45kDa, alpha polypeptide isoform 1	8	43.81	1.13838	0.186979	0.509401	13	34.74	0.797208	-0.326972	-0.806393							2	19.64	0.71445	-0.485095	-1.47179
gi|62865635	squalene epoxidase	1	18.12	1.13806	0.186573	0.508201
gi|5453690	DnaJ (Hsp40) homolog, subfamily B, member 1	5	56.47	1.13738	0.185714	0.50566	11	28.82	0.843328	-0.245835	-0.613714							2	11.76	2.32344	1.21626	3.49858
gi|7524346	adenylate kinase 2 isoform b	16	56.9	1.13713	0.185401	0.504733	17	40.95	1.05617	0.0788486	0.157323		3	17.67	1.24629	0.317645	0.6802
gi|5453549	peroxiredoxin 4	23	72.32	1.13707	0.185326	0.504512	24	59.41	1.04287	0.0605632	0.1139
gi|42476296	tropomyosin 2 (beta) isoform 1	36	78.87	1.13591	0.18385	0.500147	37	64.79	1.00443	0.00638241	-0.0147651		26	44.72	1.63269	0.707248	1.51554
gi|190014601	jagunal homolog 1	4	25.68	1.13579	0.183701	0.499707	3	13.11	1.23582	0.305468	0.695483
gi|55749577	solute carrier family 25 (mitochondrial carrier; adenine nucleotide translocator), member 4	15	65.1	1.13555	0.183389	0.498785
gi|19923193	heat shock 70kD protein binding protein	9	34.96	1.13505	0.182757	0.496917	9	29.81	1.02514	0.0358272	0.0551584							6	16.8	0.926603	-0.109977	-0.375917
gi|4507873	von Hippel-Lindau binding protein 1	4	47.21	1.13503	0.182733	0.496846	5	39.09	0.879348	-0.185494	-0.47042
gi|4826848	NADH dehydrogenase (ubiquinone) 1 alpha subcomplex, 5	4	28.45	1.13501	0.182699	0.496744	8	75	1.01196	0.0171583	0.0108246
gi|7661910	tetratricopeptide repeat domain 35	1	26.6	1.13431	0.181818	0.49414	4	23.57	0.998624	-0.00198596	-0.0346378
gi|4758788	NADH dehydrogenase (ubiquinone) Fe-S protein 3 precursor	9	56.82	1.13412	0.181575	0.49342	12	35.61	1.03918	0.0554426	0.10174
gi|118150660	erythropoietin 4 immediate early response	4	50	1.13389	0.181276	0.492537	11	38.97	0.848894	-0.236344	-0.591176							2	16.67	0.763673	-0.388974	-1.19098
gi|56237029	integrin alpha 5 precursor	6	16.78	1.13365	0.180977	0.491652	9	11.63	1.16002	0.214153	0.478635
gi|117968420	NUF2, NDC80 kinetochore complex component	1	31.47	1.13329	0.180521	0.490306
gi|21359867	cytochrome c-1	4	34.46	1.13272	0.179797	0.488163	12	41.85	1.17933	0.237964	0.535179
gi|17986001	major histocompatibility complex, class I, B precursor	19	48.34	1.13257	0.179602	0.487587	18	39.5	1.68501	0.752753	1.75767							2	5.801	1.06411	0.0896532	0.207284
gi|4503095	casein kinase II alpha 1 subunit isoform a	2	33.25	1.13236	0.179327	0.486774	7	27.37	0.772179	-0.372992	-0.915678							4	21.23	1.12514	0.170111	0.442333
gi|124378039	SEC16 homolog A	5	12.9	1.13222	0.179153	0.48626	3	3.394	0.749059	-0.41685	-1.01983
gi|5453880	acidic (leucine-rich) nuclear phosphoprotein 32 family, member A	23	45.78	1.13209	0.178983	0.485756	24	35.74	0.904516	-0.144783	-0.373742		7	32.13	1.00617	0.00886969	0.0181597	5	25.7	0.882639	-0.180104	-0.580789
gi|4506003	protein phosphatase 1, catalytic subunit, alpha isoform 1	8	34.55	1.13122	0.177885	0.48251	18	50	0.905325	-0.143492	-0.370676							4	13.94	1.70096	0.766352	2.1842
gi|67782365	keratin 7	99	83.8	1.13121	0.177868	0.48246	129	78.89	1.19684	0.259233	0.585688		55	59.06	1.10646	0.145949	0.312068	41	62.9	1.07862	0.109186	0.264347
gi|148612853	ATP-binding cassette, sub-family F (GCN20), member 3	2	32.02	1.13072	0.177246	0.480621	8	19.75	0.926582	-0.110009	-0.291163
gi|4502105	annexin IV	9	54.21	1.12988	0.17617	0.47744	17	38.63	0.871508	-0.198414	-0.501103
gi|7705330	COP9 complex subunit 7a	3	34.18	1.12979	0.176049	0.477083	4	19.27	0.809363	-0.305141	-0.75455
gi|7661678	RAP1B, member of RAS oncogene family	11	45.65	1.12977	0.176024	0.477006	9	35.33	1.09627	0.132601	0.28497		3	16.85	0.812443	-0.299661	-0.643356	3	12.5	1.0487	0.0685987	0.145775
gi|20070197	dolichyl-diphosphooligosaccharide-protein glycosyltransferase precursor	18	31.36	1.12932	0.175449	0.475307	15	24.78	1.11575	0.158019	0.345332							1	2.412	1.03479	0.0493381	0.0895065
gi|71772415	ribosomal protein S15a	4	80	1.12825	0.174089	0.471287	11	41.54	1.06814	0.0950944	0.195902
gi|4759212	tubulin-specific chaperone a	12	90.74	1.12795	0.173703	0.470145	14	45.37	0.842696	-0.246916	-0.616282		4	50	0.914104	-0.129569	-0.278665
gi|148839339	nexilin (F actin binding protein)	2	38.96	1.12771	0.173393	0.469228	9	22.22	0.935104	-0.0968006	-0.259797
gi|4506715	ribosomal protein S28	12	73.91	1.12761	0.173274	0.468877	10	46.38	0.935394	-0.0963543	-0.258737		2	27.54	0.911278	-0.134036	-0.288242	4	17.39	0.790721	-0.33876	-1.04429
gi|33695095	ras-related GTP-binding protein RAB10	12	43.5	1.1276	0.173255	0.468819	9	35	0.993468	-0.00945453	-0.0523736		4	15	1.0198	0.0282873	0.0597928
gi|115387104	aldehyde dehydrogenase 9A1	5	26.83	1.12759	0.173242	0.468781	11	18.34	0.614528	-0.702449	-1.69805
gi|6031192	solute carrier family 25 member 3 isoform a precursor	7	28.73	1.1271	0.172614	0.466924
gi|31317305	M-phase phosphoprotein 10	1	27.46	1.1268	0.172232	0.465795
gi|4501891	actinin, alpha 1	79	65.92	1.12664	0.172032	0.465205	88	63.12	0.935582	-0.0960638	-0.258048		122	54.04	1.03034	0.0431248	0.0916054	106	62.22	0.878896	-0.186236	-0.598702
gi|214010226	ribosomal protein S24 isoform d	3	44.64	1.12613	0.171374	0.463257	1	34.95	0.866709	-0.206381	-0.520022
gi|13376617	prostaglandin E synthase 2	6	32.1	1.12594	0.171131	0.462538	12	34.75	1.17816	0.236537	0.53179
gi|17981858	ATP synthase F0 subunit 6	2	7.08	1.1258	0.170951	0.462006	3	10.18	0.86207	-0.214123	-0.538405							1	11.06	0.979857	-0.0293562	-0.140392
gi|19482174	cullin 2	1	18.79	1.12525	0.17025	0.459934
gi|194018553	solute carrier family 9 isoform 3 regulator 2 isoform a	5	47.48	1.12472	0.169565	0.457909
gi|6681764	NADH dehydrogenase (ubiquinone) 1 alpha subcomplex, 9, 39kDa	8	54.38	1.12428	0.169	0.45624	9	19.36	1.22006	0.286952	0.651512
gi|67944630	ribosomal protein L9	13	63.54	1.12414	0.168819	0.455705	6	27.08	1.26559	0.33981	0.777036		2	8.854	0.975654	-0.0355581	-0.0770972
gi|33286446	opioid growth factor receptor	8	28.8	1.12381	0.168394	0.454447	5	15.36	1.38621	0.471146	1.08892
gi|48255966	UDP-glucose pyrophosphorylase 2 isoform a	6	40.55	1.12333	0.167777	0.452623	12	31.69	1.00409	0.00589263	-0.0159282
gi|5454152	ubiquinol-cytochrome c reductase binding protein	3	63.96	1.12312	0.16751	0.451835	2	35.14	1.14775	0.198803	0.442181							2	18.92	0.92859	-0.106886	-0.366889
gi|4557541	torsin A	3	16.87	1.12299	0.167348	0.451355	3	9.639	1.09427	0.129974	0.278731
gi|14149680	extended synaptotagmin-like protein 1	14	29.08	1.1227	0.166968	0.450229	24	23.01	1.03221	0.045742	0.0787034
gi|7661922	RAB21, member RAS oncogene family	4	31.11	1.1224	0.166581	0.449085	6	29.78	1.15041	0.202151	0.450133
gi|4758714	microsomal glutathione S-transferase 3	2	8.553	1.12235	0.166529	0.448932
gi|148596949	nucleolar and coiled-body phosphoprotein 1	13	49.07	1.12228	0.166428	0.448633	6	21.32	1.04204	0.0594057	0.111151		22	29.33	1.0665	0.0928849	0.198295	29	36.05	1.04611	0.0650405	0.13538
gi|18543329	proteasome 26S non-ATPase subunit 9	9	36.32	1.12218	0.166298	0.448249	9	37.22	0.867499	-0.205066	-0.516898
gi|46593007	ubiquinol-cytochrome c reductase core protein I	5	27.5	1.12213	0.166245	0.448093	18	37.29	1.08091	0.112246	0.236632
gi|5453990	proteasome activator subunit 1 isoform 1	22	69.08	1.12204	0.166126	0.44774	20	57.83	1.06505	0.0909221	0.185994
gi|209413732	poliovirus receptor isoform delta	2	13.52	1.12199	0.166063	0.447556	1	7.653	1.44436	0.530432	1.22971
gi|17149828	NMDA receptor regulated 1	4	45.73	1.12192	0.165974	0.447293	13	24.13	0.994092	-0.00854857	-0.0502222
gi|4501867	aconitase 2, mitochondrial precursor	20	46.92	1.12141	0.165314	0.445339	45	53.08	0.996998	-0.00433773	-0.0402226
gi|192448443	FK506 binding protein 10	4	21.48	1.12123	0.165081	0.444652	7	11.68	0.914337	-0.129202	-0.336742
gi|4502551	calumenin isoform a precursor	46	64.44	1.12117	0.165003	0.444421	31	60.63	0.994199	-0.00839356	-0.0498541		11	43.81	1.03395	0.0481652	0.102413	7	41.59	1.25145	0.323596	0.890726
gi|27886582	mitochondrial ribosomal protein L39 isoform a	4	29.88	1.12098	0.164757	0.443692	3	12.43	1.36555	0.449484	1.03748
gi|42794754	acyl-CoA synthetase long-chain family member 3	7	20.69	1.12093	0.164694	0.443508	18	27.36	1.06284	0.0879199	0.178865
gi|150456451	hypothetical protein LOC54914	1	12.33	1.1202	0.163761	0.440748	3	6.552	0.892617	-0.163887	-0.41911
gi|5174731	translin-associated factor X	2	24.83	1.12014	0.163674	0.440491	1	5.862	0.831016	-0.267052	-0.664098
gi|41350216	beta-1,4-mannosyltransferase	2	23.06	1.11992	0.163398	0.439675	7	27.16	0.982933	-0.0248349	-0.088898
gi|31563537	CLIP-associating protein 1	1	27.05	1.11991	0.163389	0.439648	4	12.09	0.971488	-0.0417313	-0.129022
gi|33469985	FK506 binding protein 9	4	26.14	1.11991	0.163385	0.439636	7	15.26	0.906311	-0.141921	-0.366947		2	5.263	1.1467	0.197486	0.422568
gi|63252893	prolyl 4-hydroxylase, alpha II subunit isoform 2 precursor	2	28.14	1.11958	0.162953	0.438358	8	15.2	0.95955	-0.0595698	-0.171384
gi|7106299	ataxin 10	9	40	1.1194	0.162724	0.437682	23	39.79	0.795046	-0.330889	-0.815696
gi|4758340	phenylalanyl-tRNA synthetase, alpha subunit	8	34.25	1.11903	0.162254	0.436292	8	19.29	1.01122	0.0160921	0.00829283
gi|9910266	kinesin family member 15	2	27.67	1.11891	0.1621	0.435836	4	6.628	0.660116	-0.599208	-1.45288
gi|215490011	small inducible cytokine subfamily E, member 1 isoform b precursor	7	50.3	1.11885	0.162022	0.435607	19	44.94	0.911002	-0.134474	-0.349261
gi|6005884	signal sequence receptor gamma subunit	2	27.03	1.11868	0.161798	0.434943	4	11.35	1.06295	0.0880726	0.179227
gi|4758576	HUS1 checkpoint protein	2	33.93	1.11859	0.161685	0.43461	2	10.36	0.965368	-0.0508487	-0.150674
gi|19923437	adenylate kinase 3	3	50.22	1.11806	0.160996	0.432573	4	22.03	1.08389	0.116213	0.246053
gi|33519475	NADH dehydrogenase (ubiquinone) Fe-S protein 1, 75kDa precursor	5	32.32	1.11791	0.160806	0.432011	18	27.37	0.825954	-0.275867	-0.685031
gi|13027378	glucosamine-6-phosphate deaminase 1	2	15.57	1.11705	0.159692	0.428716	4	12.11	0.904793	-0.144341	-0.372693
gi|5579478	mitogen-activated protein kinase kinase 1	4	41.73	1.11691	0.159514	0.428192	9	29.52	1.12819	0.174008	0.383302
gi|7661672	DNA polymerase delta interacting protein 2	8	33.97	1.11671	0.159249	0.427408	6	11.41	1.09585	0.132051	0.283664
gi|4758152	translocase of inner mitochondrial membrane 8 homolog A isoform 1	4	22.68	1.11668	0.159218	0.427315	4	34.02	1.03451	0.0489526	0.0863277							1	11.34	1.23538	0.304951	0.836259
gi|18426973	DR1-associated protein 1	4	36.1	1.11631	0.158733	0.425881	2	5.366	0.879606	-0.185071	-0.469415
gi|217416402	alanyl-tRNA synthetase domain containing 1 isoform 1	4	26.45	1.11616	0.158542	0.425317	3	5.119	0.847021	-0.23953	-0.598741
gi|13489087	serine (or cysteine) proteinase inhibitor, clade B (ovalbumin), member 1	5	24.01	1.1158	0.158074	0.423932	2	5.013	1.0109	0.0156468	0.0072353
gi|25777615	proteasome 26S non-ATPase subunit 7	10	60.19	1.11553	0.157726	0.422903	12	36.42	1.11811	0.161068	0.352572							3	12.35	0.387932	-1.36612	-4.04564
gi|34878777	ring finger protein 20	1	33.44	1.11462	0.156548	0.41942	5	8.615	1.14262	0.192342	0.42684
gi|4502169	NEDD8 activating enzyme E1 subunit 1 isoform a	2	14.42	1.1145	0.156394	0.418964
gi|5453740	myosin, light chain 12A, regulatory, non-sarcomeric	19	69.59	1.11433	0.156177	0.418322	24	66.67	1.0906	0.125124	0.267214		5	23.39	1.20986	0.27484	0.588421
gi|5802974	peroxiredoxin 3 isoform a precursor	17	49.61	1.11432	0.156164	0.418285	21	53.91	1.06499	0.0908383	0.185795		9	28.91	1.0924	0.1275	0.272512	12	28.91	1.23901	0.309188	0.848634
gi|5453629	dynactin 2	11	47.78	1.1142	0.156012	0.417834	20	41.63	1.05499	0.0772359	0.153493							2	14.78	1.22967	0.298269	0.816737
gi|4505119	methyl-CpG binding domain protein 3	2	28.52	1.11382	0.155515	0.416365	2	9.622	0.988168	-0.0171718	-0.0707
gi|164664518	DEAD (Asp-Glu-Ala-Asp) box polypeptide 6	3	24.64	1.11376	0.155433	0.416122	5	14.91	1.01364	0.0195449	0.0164923
gi|24308295	GrpE-like 1, mitochondrial	5	59.45	1.11319	0.154694	0.413938	11	42.86	1.21869	0.285332	0.647664
gi|146231968	catenin, delta 1 isoform 1A	3	30.87	1.11314	0.154632	0.413756	11	20.69	0.989986	-0.0145196	-0.0644019
gi|40068475	twinfilin 1	5	38.28	1.11291	0.154335	0.412876	10	31.77	0.876811	-0.189662	-0.480318
gi|18375673	regulator of nonsense transcripts 1	5	25.76	1.11276	0.154148	0.412325	19	23.26	1.00228	0.00329263	-0.0221025
gi|4757768	Rho GDP dissociation inhibitor (GDI) alpha	8	48.04	1.11267	0.154026	0.411962	10	40.2	0.863388	-0.211918	-0.533171		3	23.04	0.942747	-0.0850567	-0.183226	8	34.8	0.907082	-0.140695	-0.465657
gi|21040371	DEAD (Asp-Glu-Ala-Asp) box polypeptide 39	17	38.88	1.11248	0.153784	0.411247	18	41.45	1.61938	0.695439	1.62156
gi|186700623	Rab-like GTP-binding protein 1	3	19.34	1.11221	0.153423	0.41018	5	12.07	0.822044	-0.282712	-0.701288
gi|22035590	mitochondrial ribosomal protein L24	1	44.44	1.11188	0.152998	0.408923	4	18.52	0.987308	-0.0184281	-0.0736835
gi|54873600	mesencephalic astrocyte-derived neurotrophic factor	8	45.95	1.11187	0.15299	0.408899							3	20.54	0.841979	-0.248144	-0.532899
gi|19920317	cytoskeleton-associated protein 4	48	67.11	1.11133	0.152287	0.406822	45	58.97	1.2316	0.300536	0.68377		6	21.93	0.937782	-0.0926753	-0.199561	8	32.56	0.824653	-0.278142	-0.867197
gi|221316570	cysteine and histidine-rich domain-containing protein 1 isoform b	5	42.17	1.1113	0.152243	0.406691
gi|68077168	DnaJ homology subfamily A member 5 isoform 1	1	26.39	1.11128	0.152225	0.406638
gi|32307161	cullin 1	5	33.89	1.11041	0.151098	0.403307	4	14.3	0.928298	-0.10734	-0.284827
gi|11545859	golgi phosphoprotein 3	3	28.52	1.11037	0.151042	0.403141	8	25.17	0.906644	-0.141391	-0.365688
gi|13569879	acidic (leucine-rich) nuclear phosphoprotein 32 family, member E isoform 1	13	39.55	1.10983	0.150333	0.401044
gi|7656952	calcyclin binding protein isoform 1	6	57.46	1.10965	0.150107	0.400376	8	30.26	0.954198	-0.0676399	-0.190548		2	12.28	0.719473	-0.474987	-1.01927
gi|4507791	ubiquitin-conjugating enzyme E2M	5	42.62	1.10961	0.150048	0.400201	13	57.38	1.07287	0.101481	0.211069
gi|15553127	hexokinase 2	3	27.26	1.10953	0.14995	0.39991	7	20.17	1.13492	0.182586	0.403671
gi|7706645	protein phosphatase methylesterase 1	6	33.94	1.1094	0.149778	0.399403	14	30.31	0.76441	-0.387581	-0.950323
gi|51479129	ATP synthase, H+ transporting, mitochondrial F0 complex, subunit F2 isoform 2b	6	45.45	1.10922	0.149546	0.398717
gi|114155142	nuclear pore complex-associated protein TPR	37	47.48	1.10876	0.148953	0.396962	81	36.94	1.03998	0.0565607	0.104395
gi|28212272	hypothetical protein LOC161424	1	25.47	1.10858	0.148711	0.396247	4	10.53	1.12497	0.169885	0.37351
gi|29725609	epidermal growth factor receptor isoform a precursor	8	20	1.10794	0.147882	0.393797	21	20.83	1.10213	0.14029	0.303229
gi|7305503	stomatin (EPB72)-like 2	21	46.07	1.10744	0.147227	0.391859	21	47.19	1.17773	0.236004	0.530524
gi|10835049	ras homolog gene family, member A	13	56.99	1.10737	0.147137	0.391594	20	60.1	0.992264	-0.0112041	-0.0565284
gi|14149777	haloacid dehalogenase-like hydrolase domain containing 2	2	23.94	1.10733	0.147081	0.391427	2	11.97	0.829049	-0.270471	-0.672218
gi|115430112	receptor accessory protein 5	3	34.92	1.10723	0.146951	0.391043	4	14.81	1.06243	0.0873711	0.177561
gi|4503243	cytochrome P450, family 51, subfamily A, polypeptide 1 isoform 1	6	29.47	1.1072	0.146915	0.390938	15	29.47	0.99813	-0.00269999	-0.0363334
gi|21265093	mitochondrial ribosomal protein L41	4	78.83	1.10627	0.145707	0.387366	5	37.23	0.771037	-0.375128	-0.920749
gi|4758844	nucleoporin 155kDa isoform 2	7	16.07	1.10612	0.145508	0.386777
gi|119964726	insulin-like growth factor 2 receptor precursor	8	22.8	1.10607	0.145441	0.386578	31	14.21	0.825647	-0.276403	-0.686305
gi|26638659	mitochondrial ribosomal protein L40	3	48.54	1.10575	0.145023	0.385344	3	14.56	0.907565	-0.139927	-0.362211
gi|13236587	transmembrane protein 43	7	50.75	1.10547	0.144661	0.384273	11	29.25	1.17653	0.234544	0.527057
gi|197304710	hypothetical protein LOC84310	2	37.63	1.10527	0.1444	0.383502	6	35.57	1.08038	0.111536	0.234947							3	27.84	0.968628	-0.0459851	-0.188972
gi|7657069	ERO1-like	10	29.06	1.1049	0.143919	0.38208	13	26.71	1.09566	0.131806	0.283082
gi|23110944	proteasome alpha 6 subunit	12	34.55	1.10478	0.143757	0.381601	17	43.5	0.990747	-0.0134114	-0.0617702		3	17.48	1.2234	0.290901	0.622859
gi|21361144	proteasome 26S ATPase subunit 3	13	48.29	1.10445	0.143325	0.380322	20	45.56	0.883286	-0.179048	-0.455112		2	4.1	1.18788	0.248386	0.531703
gi|4557231	medium-chain acyl-CoA dehydrogenase isoform a precursor	11	50.59	1.10431	0.143145	0.379789	13	27.32	0.952682	-0.0699336	-0.195995
gi|15149465	caldesmon 1 isoform 5	35	68.42	1.10414	0.142928	0.379147	47	53.38	1.03919	0.0554589	0.101778
gi|39725636	transmembrane emp24 protein transport domain containing 9	4	29.79	1.10382	0.142503	0.377893	5	22.55	0.87311	-0.195764	-0.49481		1	13.19	0.717965	-0.478014	-1.02576	3	4.681	1.04654	0.065623	0.137082
gi|117647226	RNA (guanine-9-) methyltransferase domain containing 1	2	42.93	1.10365	0.142279	0.37723	7	30.52	1.06985	0.0974107	0.201403
gi|14589866	aspartate beta-hydroxylase isoform a	15	35.88	1.10337	0.141917	0.37616	18	36.15	1.16598	0.221548	0.496195		1	5.541	1.14944	0.200934	0.429962	2	10.16	0.972063	-0.0408777	-0.174051
gi|4506699	ribosomal protein S21	9	85.54	1.10262	0.140931	0.373243	8	63.86	1.00638	0.00917732	-0.00812794		3	40.96	1.16977	0.226222	0.484182	6	62.65	0.797569	-0.32632	-1.00794
gi|54124343	hypothetical protein LOC387680	3	22.74	1.1025	0.140784	0.372809	7	13.05	1.1164	0.158854	0.347314
gi|24308400	coiled-coil domain containing 109A	1	29.06	1.10234	0.140574	0.372189	2	23.36	1.16775	0.223735	0.501389
gi|17136148	ATPase, H+ transporting, lysosomal accessory protein 1 precursor	4	18.51	1.10211	0.140268	0.371283	3	10.21	1.05899	0.0826882	0.166441
gi|47132583	cAMP-dependent protein kinase, regulatory subunit alpha 1	5	36.22	1.10183	0.139903	0.370203	10	20.73	0.848572	-0.236891	-0.592473
gi|148539578	discs, large homolog 1 isoform 2	1	14.36	1.10115	0.139007	0.367553	3	15.77	1.15354	0.206073	0.459446
gi|14670268	RD RNA-binding protein	2	47.37	1.10102	0.138836	0.367049
gi|83627705	ubiquinol-cytochrome c reductase hinge protein	7	64.84	1.1009	0.138688	0.366611	5	58.24	1.21766	0.284107	0.644758							3	42.86	1.14926	0.200705	0.531712
gi|116812591	RER1 retention in endoplasmic reticulum 1	2	37.24	1.10083	0.138589	0.366318	5	29.59	1.0127	0.018209	0.0133199
gi|194595509	spectrin, alpha, non-erythrocytic 1 (alpha-fodrin) isoform 1	93	54.22	1.10064	0.138349	0.365609
gi|9910346	chromosome 15 open reading frame 24	4	28.51	1.10024	0.137817	0.364035	2	14.88	1.17556	0.233353	0.524229
gi|17402893	phosphoserine aminotransferase 1 isoform 1	20	47.57	1.09991	0.137387	0.362765	23	50	0.89323	-0.162896	-0.416756		4	11.62	1.13864	0.187309	0.400749	4	17.03	0.597197	-0.743721	-2.22735
gi|30581135	structural maintenance of chromosomes 1A	3	46.63	1.09972	0.137134	0.362016	5	9.895	0.875539	-0.191756	-0.485291		4	13.63	1.13776	0.186193	0.398355
gi|4505419	nucleolar protein 3	5	18.75	1.09908	0.136302	0.359556	5	18.27	0.876958	-0.18942	-0.479744
gi|214829673	ADP-ribosylation factor GTPase activating protein 3 isoform 1	1	24.03	1.09886	0.136005	0.358679
gi|5174723	mitochondrial outer membrane protein TOM40	3	16.62	1.09866	0.135747	0.357914
gi|224586882	cold shock domain protein A isoform a	12	52.69	1.09775	0.134545	0.354362												17	52.42	0.929779	-0.105041	-0.361498
gi|33620775	kinectin 1	49	63.6	1.09721	0.133841	0.352281	57	46.72	1.14664	0.197407	0.438868							10	18.28	0.638615	-0.646981	-1.94473
gi|205360840	DnaJ (Hsp40) homolog, subfamily A, member 3 isoform 2	3	32.67	1.09702	0.133585	0.351524	6	14.57	0.689964	-0.535407	-1.30137
gi|6912396	glyoxylate reductase/hydroxypyruvate reductase	4	36.28	1.09691	0.13345	0.351125	11	50.3	0.971723	-0.0413824	-0.128194
gi|6005854	prohibitin 2 isoform 2	32	79.26	1.09687	0.133395	0.350961	22	66.22	0.987707	-0.0178448	-0.0722982		3	19.06	0.992144	-0.0113785	-0.0252541
gi|41872389	flavin adenine dinucleotide synthetase isoform 1	2	15.67	1.09668	0.133146	0.350225
gi|33636742	procollagen-lysine, 2-oxoglutarate 5-dioxygenase 2 isoform a precursor	12	28.76	1.09656	0.132988	0.349758
gi|4507241	structure specific recognition protein 1	14	45.13	1.09635	0.132714	0.348947	28	36.39	1.09243	0.127539	0.272949		5	19.75	0.819123	-0.287847	-0.618026	8	19.61	0.717191	-0.47957	-1.45565
gi|9845502	ribosomal protein SA	34	71.86	1.09621	0.132522	0.348378	29	53.22	0.997201	-0.00404433	-0.0395258		20	42.37	0.914667	-0.128682	-0.276763	16	31.19	0.771455	-0.374346	-1.14825
gi|24308133	transmembrane and coiled-coil domains 1	5	43.62	1.09604	0.1323	0.347722	3	24.47	1.2434	0.314296	0.716447
gi|18375505	APEX nuclease	11	44.03	1.09589	0.132106	0.347149	16	39.62	0.911049	-0.1344	-0.349086		5	27.04	1.76445	0.819215	1.75561	7	22.01	0.861916	-0.21438	-0.680924
gi|4504253	H2A histone family, member X	11	67.13	1.09588	0.132089	0.347099							74	80.42	1.03985	0.0563758	0.120017	87	81.12	0.964097	-0.0527502	-0.208736
gi|4506661	ribosomal protein L7a	23	75.19	1.0957	0.131846	0.346382	28	53.38	1.159	0.212883	0.47562		8	36.47	0.946467	-0.079376	-0.171046	6	39.1	1.06075	0.0850836	0.193934
gi|4505773	prohibitin	35	72.06	1.09544	0.131506	0.345374	25	55.88	1.11867	0.161788	0.354282		7	26.84	1.20633	0.270629	0.579393	5	41.54	1.03233	0.0459079	0.0794857
gi|4557553	emerin	2	31.89	1.09476	0.13062	0.342755	4	19.29	0.932128	-0.1014	-0.270719
gi|32454741	serine (or cysteine) proteinase inhibitor, clade H, member 1 precursor	41	76.08	1.09472	0.130559	0.342577	41	56.46	1.00108	0.00156213	-0.026212		4	19.38	1.17714	0.23529	0.503623	4	22.49	0.805047	-0.312854	-0.968608
gi|67078404	trans-2-enoyl-CoA reductase, mitochondrial isoform a	1	22.25	1.09465	0.130465	0.342297
gi|156631005	proteasome 26S non-ATPase subunit 8	2	48	1.0945	0.130276	0.341739
gi|4826649	mitochondrial ribosomal protein L49	2	27.71	1.09449	0.130255	0.341677	6	29.52	1.05301	0.0745175	0.147037		2	7.229	1.16118	0.215593	0.461392
gi|116517313	mannose-P-dolichol utilization defect 1	2	14.17	1.09414	0.129792	0.340307	5	13.77	1.04671	0.065863	0.126485
gi|72534660	splicing factor, arginine/serine-rich 7	8	69.33	1.09266	0.127845	0.33455	7	28.99	1.14156	0.191001	0.423656		31	53.36	0.91606	-0.126486	-0.272053	20	44.12	1.09447	0.130226	0.325814
gi|55770844	catenin, alpha 1	18	47.46	1.09262	0.127787	0.33438	31	43.05	1.01261	0.0180772	0.0130069		1	5.408	1.72651	0.787862	1.68838
gi|188536047	SWI/SNF-related matrix-associated actin-dependent regulator of chromatin c1	2	22.99	1.09221	0.127254	0.332803	13	14.75	0.991084	-0.0129204	-0.060604		3	9.864	1.07174	0.0999515	0.213447	7	13.94	0.942056	-0.0861153	-0.306209
gi|13699824	kinesin family member 11	3	27.18	1.09201	0.12699	0.332023
gi|94721354	methylenetetrahydrofolate dehydrogenase 2 precursor	2	46	1.09165	0.126516	0.33062	3	12	1.22285	0.290243	0.659329
gi|7705425	mitochondrial ribosomal protein S17	2	47.69	1.0915	0.126315	0.330028	3	31.54	1.05166	0.0726709	0.142652
gi|224496106	small fragment nuclease	4	37.13	1.0914	0.126185	0.329641	3	16.46	1.14677	0.19757	0.439255
gi|4758118	death-associated protein 3	5	38.94	1.09118	0.125891	0.328773	13	41.71	1.04607	0.0649736	0.124373
gi|42476281	voltage-dependent anion channel 2	14	47.28	1.091	0.125656	0.328078							5	20.75	0.781583	-0.355528	-0.763139
gi|7657609	SEC11-like 1	6	37.99	1.09067	0.125216	0.326777	3	21.79	0.924264	-0.113623	-0.299746
gi|13128970	mitochondrial ribosomal protein 63	2	49.02	1.09063	0.125164	0.326622	2	35.29	1.00393	0.00566104	-0.0164782
gi|7661920	eukaryotic translation initiation factor 4A, isoform 3	17	44.28	1.09	0.124328	0.324151	21	46.96	1.00772	0.0110945	-0.0035752		9	23.6	1.0486	0.0684667	0.145941	11	29.2	1.25362	0.326105	0.898057
gi|116089325	splicing factor, arginine/serine-rich 12 isoform a	2	47.76	1.08984	0.124116	0.323525
gi|54607135	translocase of outer mitochondrial membrane 70 homolog A	6	39.14	1.08975	0.123998	0.323175	13	33.72	1.06936	0.0967449	0.199822
gi|207113160	Treacher Collins-Franceschetti syndrome 1 isoform d	15	50.74	1.08973	0.123976	0.323111	23	35.82	1.01854	0.026503	0.0330159		39	31.79	0.927659	-0.108333	-0.233133	31	31.38	1.09457	0.130358	0.326199
gi|62460637	importin 4	5	22.29	1.08964	0.123848	0.322732	18	27.66	0.845958	-0.241342	-0.603045
gi|91823262	annexin A8	2	37.31	1.08855	0.12241	0.318481	7	17.74	0.720472	-0.472985	-1.15313
gi|19923973	potassium channel tetramerisation domain containing 12	5	37.54	1.08853	0.122385	0.318405	9	20.92	0.805961	-0.311219	-0.768983
gi|109638749	signal recognition particle 72kDa	2	37.26	1.08793	0.12158	0.316026	15	25.63	1.0037	0.00532181	-0.0172838
gi|157502212	polypeptide N-acetylgalactosaminyltransferase 7	1	21.16	1.08772	0.12131	0.315228
gi|51896031	hypothetical protein LOC285636	2	15.99	1.08749	0.121	0.314312	4	8.163	0.925823	-0.111192	-0.293972
gi|45827806	atlastin 3	7	33.64	1.08689	0.120204	0.311958	16	34.38	1.09811	0.135021	0.290718
gi|5031987	peptidylprolyl isomerase F precursor	2	24.64	1.08676	0.120036	0.31146
gi|11386139	phospholipase C beta 3	4	25.2	1.08658	0.119797	0.310754	5	10.21	0.797624	-0.32622	-0.804606
gi|38570132	HIV-1 Rev binding protein isoform 2	2	9.786	1.0864	0.119555	0.31004	5	6.228	0.805235	-0.312518	-0.772069
gi|8923219	tRNA methyltransferase 1 isoform 1	4	28.07	1.08603	0.11906	0.308574	9	18.51	0.618628	-0.692855	-1.67527
gi|7661914	proteasome (prosome, macropain) 26S subunit, non-ATPase, 6	7	47.04	1.08559	0.118479	0.306856	17	37.28	0.958609	-0.060985	-0.174745
gi|115583685	solute carrier family 16, member 1	3	14.8	1.08527	0.118055	0.305604	8	11.4	1.22016	0.287066	0.651784
gi|7657269	PDS5, regulator of cohesion maintenance, homolog B	1	22.11	1.08525	0.118023	0.305507
gi|4506031	palmitoyl-protein thioesterase 1 isoform 1 precursor	4	31.05	1.08524	0.118014	0.30548	7	27.12	1.06472	0.0904678	0.184915
gi|4758862	eukaryotic translation elongation factor 1 epsilon 1 isoform 1	6	47.7	1.08508	0.117803	0.304858	12	53.45	1.03564	0.0505219	0.0900545
gi|47933397	lanosterol synthase isoform 1	2	10.66	1.08461	0.117175	0.303001	6	14.89	0.90987	-0.136268	-0.353523
gi|125988409	RED protein	2	36.27	1.08442	0.11693	0.302277	4	9.874	0.94335	-0.0841349	-0.22972
gi|41349456	prolyl endopeptidase	3	22.54	1.08436	0.11685	0.30204	7	21.83	0.824543	-0.278333	-0.690889
gi|14861834	cat eye syndrome chromosome region, candidate 5 isoform 2 precursor	4	26.71	1.08407	0.116456	0.300875	7	17.49	1.02903	0.0412793	0.0681057
gi|21361591	transforming growth factor beta 1 induced transcript 1 isoform 2	3	11.04	1.08341	0.115573	0.298266	3	6.757	1.06014	0.0842581	0.170169
gi|209969700	coiled-coil domain containing 124	4	61.43	1.08325	0.11536	0.297634	6	31.39	0.668378	-0.581263	-1.41027
gi|20149560	syntaxin 4	1	37.04	1.08296	0.114979	0.296509
gi|217272894	elongation factor Tu GTP binding domain containing 2 isoform b	12	33.4	1.0829	0.114899	0.296273	24	27.21	0.923396	-0.114979	-0.302966		24	25.51	1.05953	0.0834194	0.178	4	7.898	1.09123	0.12595	0.313322
gi|4506365	RAB2A, member RAS oncogene family	10	41.98	1.08266	0.114583	0.295337	18	62.74	1.13337	0.180614	0.398988
gi|186972143	tripeptidyl peptidase II	8	22.02	1.0825	0.114372	0.294713	20	19.3	0.956891	-0.0635736	-0.180892
gi|54112385	four and a half LIM domains 3	6	26.43	1.08247	0.114322	0.294566	10	25	1.10665	0.146193	0.317249
gi|27501446	density-regulated protein	1	29.8	1.08214	0.113892	0.293295
gi|20336761	heme binding protein 1	3	33.86	1.08185	0.113506	0.292153	3	33.33	0.841945	-0.248203	-0.619337
gi|46852178	potassium channel modulatory factor 1	2	26.25	1.08185	0.113495	0.292119
gi|4758032	coatomer protein complex, subunit beta 2 (beta prime)	5	28.04	1.0815	0.113033	0.290753	17	24.28	1.11427	0.156103	0.340782
gi|65506891	solute carrier family 3, member 2 isoform c	98	63.33	1.08124	0.112692	0.289746	78	53.02	1.13714	0.185413	0.410386		12	23.49	1.12698	0.172457	0.368903	21	30.48	1.00213	0.00307555	-0.0456455
gi|4826870	nucleobindin 2	6	39.52	1.0812	0.112633	0.28957	5	15.71	1.10213	0.140299	0.303252							2	13.1	1.22479	0.292536	0.79999
gi|156416003	succinate dehydrogenase complex, subunit A, flavoprotein precursor	20	33.73	1.08095	0.112296	0.288574	32	44.58	1.00858	0.012325	-0.00065313
gi|21450775	torsin A interacting protein 2	2	9.362	1.08038	0.111542	0.286345	6	17.66	1.04683	0.0660227	0.126865
gi|4757766	Rho GTPase activating protein 1	5	41.69	1.08031	0.111446	0.286061	12	39.64	0.693474	-0.528086	-1.28398
gi|154146191	heat shock 90kDa protein 1, alpha isoform 2	105	65.98	1.07996	0.110978	0.284678	122	60.79	0.908598	-0.138286	-0.358313		27	24.73	1.16549	0.220943	0.472861	32	29.23	0.842296	-0.2476	-0.777973
gi|112421122	DnaJ (Hsp40) homolog, subfamily C, member 13	2	20.73	1.07916	0.109911	0.281522	5	8.872	0.906549	-0.141543	-0.366048
gi|122939155	nicotinamide nucleotide transhydrogenase	20	27.44	1.07898	0.109674	0.280821	25	29.83	1.12702	0.172514	0.379753
gi|66933005	calnexin precursor	46	42.74	1.07873	0.10933	0.279805	41	35.64	1.1426	0.192322	0.426791		15	21.96	1.00927	0.0133051	0.0276696	16	21.79	0.987815	-0.0176875	-0.106303
gi|7705433	eukaryotic translation initiation factor 3 subunit 6 interacting protein	13	47.34	1.07867	0.109257	0.279589	22	33.16	0.949677	-0.0744917	-0.20682
gi|11863154	archain	12	40.51	1.07862	0.109185	0.279377	26	41.29	0.992589	-0.0107315	-0.0554062
gi|5031703	Ras-GTPase-activating protein SH3-domain-binding protein	14	51.5	1.07859	0.109141	0.279246	15	34.33	0.988502	-0.0166837	-0.0695411		8	32.83	0.879944	-0.184516	-0.396474	11	33.48	0.97114	-0.0422489	-0.178057
gi|5901926	cleavage and polyadenylation specific factor 5	6	49.78	1.07817	0.108578	0.277581	10	33.92	1.08392	0.116261	0.246167		9	36.56	1.05531	0.0776698	0.165673	7	29.52	1.0907	0.125254	0.311289
gi|8923579	hypothetical protein LOC55004	4	25.47	1.07813	0.108536	0.277457	3	31.06	1.48992	0.575235	1.33611
gi|4502125	nudix-type motif 2	2	37.41	1.07757	0.107785	0.275237	5	30.61	0.797217	-0.326956	-0.806355
gi|40217812	cell cycle progression 2 protein isoform 1	9	34.87	1.07735	0.107486	0.274352	17	31.06	1.04647	0.0655359	0.125709
gi|197383077	PDZ and LIM domain 5 isoform a	12	36.07	1.07687	0.106844	0.272455	20	31.88	1.09074	0.125304	0.267642
gi|194248090	sulfatase modifying factor 2 isoform e precursor	3	20.39	1.07656	0.106432	0.271237
gi|27262628	nuclear autoantigenic sperm protein isoform 2	22	50	1.07634	0.10614	0.270373	35	44.8	0.845513	-0.242101	-0.604847
gi|31377595	zinc finger CCCH-type containing 18	1	41.03	1.07627	0.106046	0.270096
gi|82659109	retinoblastoma-associated factor 600	12	23.62	1.07567	0.105229	0.267679	37	11.36	0.917701	-0.123904	-0.324161
gi|7705877	hematological and neurological expressed 1 isoform 1	8	54.55	1.07565	0.10521	0.267623	6	33.77	0.867891	-0.204414	-0.515349
gi|81295404	acyl-Coenzyme A thioesterase 2, mitochondrial isoform b	3	31.44	1.07564	0.105192	0.267569
gi|39780588	TSR1, 20S rRNA accumulation	2	27.99	1.07501	0.104346	0.265069	6	12.81	0.864335	-0.210338	-0.529418
gi|32307132	NFS1 nitrogen fixation 1	3	26.48	1.07484	0.104123	0.264409
gi|27881506	ATP-binding cassette, sub-family F, member 2 isoform a	4	31.78	1.0737	0.102587	0.259867	11	13.16	1.13143	0.178148	0.393131
gi|38505222	thioredoxin domain containing 10	3	17.62	1.07252	0.10101	0.255203	4	9.912	0.964407	-0.0522864	-0.154088
gi|62912457	pyrroline-5-carboxylate synthetase isoform 2	4	17.78	1.07242	0.10087	0.254789	5	14.25	1.17161	0.228495	0.512693		10	17.91	0.760417	-0.395137	-0.848064	3	12.23	1.07148	0.0996006	0.236344
gi|14589889	cadherin 2, type 1 preproprotein	5	10.71	1.07185	0.100105	0.252528	12	9.051	0.917954	-0.123507	-0.323218
gi|4506467	radixin	42	76.5	1.07182	0.100059	0.252391	36	38.59	0.921634	-0.117734	-0.309508		19	29.5	1.07043	0.0981842	0.209657	17	38.08	0.730984	-0.452089	-1.37537
gi|156523968	poly (ADP-ribose) polymerase family, member 1	18	42.8	1.07153	0.099679	0.251268	20	28.4	1.03869	0.0547701	0.100143		40	32.74	0.951337	-0.0719718	-0.155171	49	42.21	0.956154	-0.0646852	-0.243603
gi|24797067	major histocompatibility complex, class I, A precursor	15	36.16	1.07094	0.0988741	0.248889	16	43.84	1.44112	0.527187	1.22201
gi|51479143	ATP synthase, H+ transporting, mitochondrial F0 complex, subunit F6 isoform a precursor	6	72.22	1.07071	0.0985658	0.247977	4	38.89	1.16762	0.223573	0.501005							4	70.37	1.10673	0.146305	0.372787
gi|5729953	nuclear distribution gene C homolog	18	68.58	1.07032	0.0980459	0.24644	25	33.23	0.923427	-0.114931	-0.302851		5	24.17	1.15279	0.205125	0.438948	5	29.91	0.985404	-0.021213	-0.116602
gi|4506621	ribosomal protein L26	10	82.07	1.07011	0.0977533	0.245574	7	34.48	1.20138	0.264698	0.598666		6	28.97	1.22249	0.289827	0.620555	5	50.34	0.966244	-0.0495401	-0.199358
gi|21396489	mitochondrial lon peptidase 1	13	38.16	1.06982	0.0973656	0.244428	21	25.96	1.11615	0.158526	0.346536
gi|4757818	vacuolar H+ ATPase G1	3	44.92	1.0694	0.0968002	0.242756	3	44.92	0.740966	-0.432521	-1.05704
gi|6005846	twinfilin-like protein	6	55.59	1.06929	0.0966516	0.242317	12	31.81	1.04642	0.0654566	0.12552
gi|11345462	signal peptidase complex subunit 3	1	24.44	1.069	0.0962554	0.241146	6	12.22	1.10117	0.139035	0.300249
gi|15431293	ribosomal protein L15	10	76.96	1.06883	0.0960307	0.240481	9	50.98	0.995751	-0.00614261	-0.0445087		1	22.06	1.02253	0.0321468	0.0680678
gi|118572613	splicing coactivator subunit SRm300	5	56.72	1.06855	0.0956539	0.239367	25	29.14	1.07664	0.10654	0.223082		3	16.72	1.05023	0.0707114	0.150753	8	26.38	1.29892	0.377311	1.04765
gi|57242777	c-myc binding protein	4	83.5	1.06831	0.0953243	0.238392	3	25.24	0.967523	-0.0476326	-0.143036
gi|16936528	cyclin-dependent kinase 2 isoform 1	4	29.53	1.0683	0.0953123	0.238357	10	35.57	0.951783	-0.0712953	-0.199229
gi|19924129	RAD50 homolog isoform 1	5	43.22	1.06804	0.0949602	0.237316	11	19.97	0.904336	-0.145069	-0.374423		2	7.546	1.01659	0.023743	0.0500494
gi|21361565	ATP synthase, H+ transporting, mitochondrial F0 complex, subunit B1 precursor	2	21.88	1.06792	0.0947977	0.236835	10	30.47	0.971165	-0.0422121	-0.130164
gi|94538370	DnaJ (Hsp40) homolog, subfamily C, member 2 isoform 1	2	43.96	1.06762	0.0944015	0.235664	4	17.39	0.920893	-0.118894	-0.312264
gi|21264315	EH-domain containing 4	4	27.17	1.06752	0.0942618	0.235251	8	23.11	1.4025	0.487996	1.12894
gi|4503301	2,4-dienoyl CoA reductase 1 precursor	2	47.46	1.06743	0.0941468	0.234911	4	32.54	0.93799	-0.0923551	-0.24924
gi|4505183	CD99 antigen isoform a precursor	2	11.89	1.06729	0.0939559	0.234346	2	9.73	0.985061	-0.0217148	-0.0814884
gi|32483399	p21-activated kinase 2	7	26.15	1.06712	0.0937198	0.233648	12	27.29	1.03201	0.0454632	0.0780414
gi|31543831	tubulin, gamma 1	2	13.75	1.06687	0.093389	0.23267	6	12.2	0.886681	-0.173513	-0.441969
gi|190014578	suppressor of actin 1	3	17.89	1.06678	0.0932688	0.232315	5	8.518	0.954672	-0.0669233	-0.188847
gi|40254866	chromatin modifying protein 2B	2	51.64	1.06663	0.0930556	0.231684
gi|4503743	flightless I homolog	6	20.02	1.06636	0.0926918	0.230609	14	11.51	0.847705	-0.238366	-0.595977
gi|71040094	ADP-ribosylation factor interacting protein 1 isoform 1	5	30.83	1.06618	0.0924515	0.229898	7	27.61	0.968339	-0.0464162	-0.140148
gi|13376429	hypothetical protein LOC80011	2	47.64	1.06598	0.0921819	0.229101	3	19.69	0.628422	-0.670193	-1.62145
gi|218749883	alpha 1,2-mannosidase	1	12.45	1.06576	0.0918771	0.2282	4	6.009	1.00088	0.00126678	-0.0269134
gi|4758516	hepatoma-derived growth factor isoform a	23	62.92	1.06562	0.091688	0.22764	12	39.58	0.815286	-0.294621	-0.729569							10	43.33	0.985429	-0.0211768	-0.116497
gi|68160922	ribosomal protein S14	8	56.95	1.06531	0.0912711	0.226408	14	45.03	1.14216	0.191765	0.425469		4	26.49	1.02543	0.0362224	0.0768062	3	23.18	1.1621	0.216733	0.578537
gi|4507215	signal recognition particle 54kDa isoform 1	5	27.78	1.06526	0.0912118	0.226232	7	20.24	0.945315	-0.0811322	-0.222589
gi|4503509	eukaryotic translation initiation factor 3, subunit 10 theta, 150/170kDa	31	62.66	1.06498	0.0908209	0.225077	47	35.96	0.85384	-0.227963	-0.571272
gi|4502923	calponin 3	8	32.52	1.06492	0.0907418	0.224843	5	15.81	0.952318	-0.0704843	-0.197303
gi|66529396	paraoxonase 2 isoform 2	2	30.99	1.06485	0.0906539	0.224583	5	24.27	1.0634	0.0886778	0.180664
gi|4503607	electron transfer flavoprotein, alpha polypeptide isoform a	10	63.36	1.06484	0.0906411	0.224545	21	57.96	1.00988	0.0141864	0.00376716
gi|55770888	early endosome antigen 1, 162kD	3	50.53	1.06464	0.0903657	0.223731	19	23.03	0.964931	-0.0515023	-0.152226
gi|94536771	coiled-coil domain containing 56	5	56.6	1.06453	0.0902233	0.223309	3	20.75	84.0899	6.39386	15.1538
gi|37620194	glucosamine-phosphate N-acetyltransferase 1	3	30.98	1.06419	0.0897492	0.221908	4	21.74	0.878215	-0.187354	-0.474837
gi|41393608	reticulon 3 isoform b	2	15.6	1.06417	0.0897264	0.22184	3	7.7	1.26901	0.343704	0.786283
gi|4504191	mutS homolog 6	3	24.85	1.06326	0.0884882	0.218179	11	11.84	0.797263	-0.326872	-0.806156
gi|194578909	eukaryotic translation initiation factor 4E isoform 2	2	28.63	1.06307	0.0882409	0.217448
gi|73808090	zinc finger protein 207 isoform b	6	14.25	1.06299	0.0881294	0.217118	7	9.935	1.20399	0.267823	0.606087							5	9.935	1.20793	0.272531	0.741545
gi|145580604	transmembrane protein 65	1	31.25	1.06278	0.0878445	0.216276	2	17.08	1.16778	0.223771	0.501474
gi|110347425	structural maintenance of chromosomes 2	22	57.14	1.06269	0.0877229	0.215916	33	34.5	0.993684	-0.00914036	-0.0516276							2	12.87	1.09438	0.130111	0.325478
gi|41322910	plectin 1 isoform 7	196	68.48	1.06227	0.0871455	0.214209
gi|55749531	splicing factor 3B subunit 2	13	33.85	1.06224	0.0871098	0.214103	16	26.7	1.09863	0.135702	0.292335		7	16.76	1.42767	0.513659	1.10047	13	12.96	0.959415	-0.0597726	-0.229251
gi|13929462	UDP-Gal:betaGlcNAc beta 1,4- galactosyltransferase 1, membrane-bound form	3	18.84	1.06218	0.0870346	0.213881
gi|8051579	adenylate kinase 3-like 1 isoform 6	3	44.39	1.06197	0.0867492	0.213037	3	27.35	1.31804	0.398389	0.916145
gi|6005995	clathrin, light polypeptide isoform b	7	51.53	1.06174	0.0864293	0.212091	7	26.2	0.924932	-0.112581	-0.297272
gi|23503241	DnaJ homolog, subfamily B, member 8	1	37.93	1.06171	0.0863957	0.211992
gi|4758648	kinesin family member 5B	16	43.3	1.06147	0.0860667	0.211019	43	36.03	0.921813	-0.117455	-0.308845
gi|11128019	cytochrome c	10	65.71	1.0612	0.085699	0.209932	8	29.52	0.900276	-0.151561	-0.389838		7	28.57	0.939289	-0.0903586	-0.194594
gi|88900491	neutral alpha-glucosidase AB isoform 3	47	45.96	1.06116	0.0856454	0.209774												5	9.731	0.904861	-0.144233	-0.475993
gi|33946278	cofilin 2	14	80.72	1.06098	0.0854016	0.209053	10	57.23	0.799359	-0.323084	-0.797161
gi|14702171	DNA directed RNA polymerase II polypeptide C	2	17.45	1.06071	0.0850257	0.207941	5	22.18	1.1035	0.142083	0.307487							4	18.91	0.755519	-0.404459	-1.23622
gi|51317376	NHP2 non-histone chromosome protein 2-like 1	5	48.44	1.06038	0.0845875	0.206645	5	49.22	1.16241	0.217117	0.485673		3	30.47	1.39705	0.482385	1.03342	10	50	1.34932	0.432228	1.20809
gi|21389469	coiled-coil-helix-coiled-coil-helix domain containing 4 isoform 2	1	29.68	1.06033	0.0845109	0.206419
gi|194248072	heat shock 70kDa protein 1A	83	76.44	1.06027	0.0844376	0.206202	88	67.24	1.16767	0.223627	0.501132		40	43.99	1.0559	0.0784702	0.167389	33	44.62	1.10737	0.147137	0.375219
gi|70995211	peroxisomal enoyl-coenzyme A hydratase-like protein	9	43.29	1.05998	0.0840433	0.205036	8	40.55	0.877726	-0.188158	-0.476746
gi|84043963	eukaryotic translation initiation factor 5B	7	41.97	1.05997	0.0840186	0.204963	18	25.16	1.03952	0.0559171	0.102866
gi|4504061	glucosamine (N-acetyl)-6-sulfatase precursor	8	25	1.05931	0.0831306	0.202338	7	14.13	0.80678	-0.309752	-0.7655
gi|15011936	ribosomal protein S26	5	44.35	1.05891	0.0825806	0.200712	7	44.35	0.934204	-0.09819	-0.263097		3	46.09	0.991666	-0.0120735	-0.0267442
gi|149193321	G-rich RNA sequence binding factor 1 isoform 1	1	20.42	1.05854	0.0820766	0.199221	8	23.75	1.07264	0.10116	0.210307							3	9.167	1.11056	0.151285	0.387336
gi|124494247	myosin IC isoform b	4	30.75	1.05833	0.0817843	0.198357
gi|4758352	ferredoxin 1 precursor	3	51.09	1.05821	0.0816211	0.197874	2	14.67	0.505239	-0.984961	-2.36894
gi|5453603	chaperonin containing TCP1, subunit 2	45	74.58	1.05819	0.0816027	0.19782	42	63.74	1.01794	0.0256573	0.0310076		9	23.18	1.00943	0.0135355	0.0281636	6	17.76	0.864182	-0.210593	-0.66986
gi|48255891	protein kinase C substrate 80K-H isoform 2	24	34.86	1.05802	0.0813698	0.197131	19	43.62	1.23529	0.304846	0.694006		6	13.71	0.713319	-0.487382	-1.04584	6	19.81	1.07532	0.104765	0.251431
gi|54860105	nadrin isoform 2	5	21.92	1.05795	0.0812744	0.196849	8	11.96	1.01886	0.0269514	0.0340808
gi|171460948	TSC22 domain family, member 1 isoform 1	2	11.56	1.05771	0.0809486	0.195886
gi|22538442	cathepsin Z preproprotein	5	18.48	1.05758	0.0807639	0.19534	5	23.76	0.918626	-0.12245	-0.320707
gi|4759112	solute carrier family 16, member 3	9	30.11	1.05749	0.0806432	0.194983	12	20.86	1.00394	0.00566686	-0.0164643
gi|50593002	small nuclear ribonucleoprotein polypeptide A'	15	72.16	1.05725	0.0803132	0.194007	17	52.94	1.02452	0.0349423	0.0530571		23	56.08	1.09262	0.127789	0.273133	22	55.69	1.03084	0.0438193	0.0733839
gi|21700763	hematological and neurological expressed 1-like	3	54.74	1.05716	0.0802	0.193672	6	37.89	0.843326	-0.245838	-0.61372
gi|20127408	mitochondrial trifunctional protein, alpha subunit precursor	16	50.59	1.05716	0.0801897	0.193642	26	45.22	1.11757	0.160369	0.350912
gi|108773810	leucyl-tRNA synthetase	18	36.9	1.05706	0.0800526	0.193236	45	35.97	0.871586	-0.198285	-0.500795
gi|6912734	transportin 3	1	13.22	1.05706	0.0800517	0.193234	8	11.48	0.866385	-0.20692	-0.521302
gi|68051721	arylacetamide deacetylase-like 1 isoform b	3	22.95	1.05655	0.0793559	0.191176	9	19.77	1.16035	0.214565	0.479612							1	4.545	1.09785	0.13468	0.338825
gi|4505573	PAK-interacting exchange factor beta isoform a	1	19.5	1.05652	0.0793171	0.191062
gi|192455698	glutathione peroxidase 8	3	42.11	1.05648	0.0792603	0.190894	6	22.97	0.623719	-0.681031	-1.64719
gi|208610002	atlastin GTPase 2 isoform 2	2	13.38	1.05643	0.079204	0.190727	4	5.832	0.850108	-0.234282	-0.586279
gi|5803181	stress-induced-phosphoprotein 1 (Hsp70/Hsp90-organizing protein)	36	64.83	1.05635	0.0790869	0.190381	38	52.67	0.965757	-0.050268	-0.149295		2	8.103	1.06978	0.0973194	0.207803	1	6.262	0.739948	-0.434503	-1.32399
gi|4506411	Ran GTPase activating protein 1	9	39.52	1.05632	0.0790405	0.190244	18	33.22	1.00196	0.00282497	-0.0232131		4	10.73	1.03335	0.0473231	0.100607	1	9.199	1.07847	0.108988	0.263769
gi|144922725	general transcription factor IIE, polypeptide 1, alpha 56kDa	1	25.06	1.05628	0.0789919	0.1901	2	10.93	0.888273	-0.170925	-0.435822
gi|6005717	ATP synthase, H+ transporting, mitochondrial F0 complex, subunit E	2	46.38	1.05575	0.0782624	0.187943	2	24.64	1.04605	0.0649473	0.124311
gi|5453539	phosphoribosylaminoimidazole carboxylase, phosphoribosylaminoimidazole succinocarboxamide synthetase isoform 2	29	52.47	1.05569	0.0781813	0.187703	33	50.12	1.16441	0.219603	0.491576
gi|7705696	thioredoxin domain containing 12	2	35.47	1.05538	0.0777676	0.18648	6	21.51	1.12811	0.173912	0.383073
gi|14790119	caspase 3 preproprotein	1	27.44	1.05508	0.077357	0.185266
gi|4506025	protein phosphatase 3, regulatory subunit B, alpha isoform 1	4	37.65	1.05502	0.0772693	0.185007	4	28.24	0.735295	-0.443604	-1.08336
gi|4758988	RAB1A, member RAS oncogene family isoform 1	20	58.54	1.05488	0.0770802	0.184448												2	10.73	1.08294	0.114948	0.281181
gi|4502285	ATPase, Ca++ transporting, cardiac muscle, slow twitch 2 isoform 2	9	29.19	1.05472	0.076864	0.183808
gi|194328699	C2f protein	2	43.85	1.05468	0.0768037	0.18363	3	21.31	0.983414	-0.0241295	-0.0872227
gi|52487191	thioredoxin domain containing 4 (endoplasmic reticulum)	4	27.34	1.05464	0.0767456	0.183458	14	30.54	1.08865	0.12254	0.261079							2	12.56	1.43199	0.518018	1.45871
gi|66277202	podocalyxin-like isoform 1 precursor	8	19.18	1.05456	0.0766374	0.183138	9	12.37	1.00662	0.00951292	-0.007331		5	3.943	1.07244	0.100898	0.215476	1	3.584	0.890609	-0.167137	-0.542905
gi|222144293	karyopherin alpha 1	4	24.35	1.05425	0.0762154	0.181891	8	22.68	1.04186	0.0591588	0.110565
gi|30410792	proteasome activator subunit 2	6	46.86	1.05402	0.0758992	0.180956	11	37.24	1.04628	0.0652651	0.125065
gi|5729991	proteasome 26S ATPase subunit 4 isoform 1	6	44.02	1.05396	0.0758243	0.180734	21	57.66	0.852767	-0.229777	-0.575581
gi|49574502	cytochrome b5 reductase 1	5	33.11	1.0538	0.0756035	0.180081	3	18.03	0.690345	-0.534612	-1.29948
gi|12667788	myosin, heavy polypeptide 9, non-muscle	202	69.85	1.05355	0.075264	0.179078	243	55	0.942971	-0.0847147	-0.231096		26	26.79	1.10979	0.150288	0.321373	11	15.61	1.09727	0.133916	0.336592
gi|13129148	apolipoprotein O	2	13.64	1.05344	0.0751035	0.178603	1	5.556	1.12264	0.166896	0.366411
gi|7662238	apoptotic chromatin condensation inducer 1	7	46.53	1.05338	0.0750297	0.178385	26	29.68	1.1473	0.198248	0.440865		14	20.88	0.896265	-0.158002	-0.339627	13	24.53	1.16977	0.226228	0.606274
gi|94538362	flotillin 2	1	29.44	1.05323	0.0748247	0.177778	2	9.112	1.10844	0.148537	0.322814
gi|33589861	RAB31, member RAS oncogene family	1	17.95	1.0532	0.0747762	0.177635	6	51.79	1.18075	0.239703	0.539309
gi|4503539	eukaryotic translation initiation factor 4 gamma, 2 isoform 1	14	30.76	1.05297	0.0744662	0.176719	17	19.51	0.949633	-0.0745579	-0.206977
gi|91208426	U5 snRNP-specific protein	8	23.47	1.0525	0.0738224	0.174815	13	11.65	0.930825	-0.103419	-0.275513		3	8.908	0.966803	-0.0487058	-0.105287
gi|8923930	CDGSH iron sulfur domain 1	2	22.22	1.05246	0.0737668	0.174651	3	31.48	1.29652	0.374642	0.859753
gi|53759103	importin 8	3	18.51	1.05239	0.0736648	0.174349	12	9.932	1.03588	0.05085	0.0908336
gi|47078240	G protein pathway suppressor 1 isoform 2	2	31.57	1.05199	0.0731202	0.172739	11	33.2	0.918897	-0.122025	-0.319698
gi|4502643	chaperonin containing TCP1, subunit 6A isoform a	34	62.9	1.05192	0.0730211	0.172446	32	46.7	0.986714	-0.0192955	-0.0757433							3	6.968	0.924147	-0.113806	-0.387105
gi|5453916	progesterone receptor membrane component 2	10	47.98	1.05176	0.0728048	0.171806	23	52.02	1.07573	0.105319	0.220184		2	3.587	1.36541	0.449332	0.962548	1	7.175	0.988376	-0.0168676	-0.103908
gi|51944971	nodal modulator 2 isoform 1	17	24.63	1.05141	0.0723207	0.170375	19	15.94	1.17457	0.232131	0.521327		1	3.867	0.616028	-0.698932	-1.49943	1	2.684	1.4315	0.517529	1.45729
gi|5174447	guanine nucleotide binding protein (G protein), beta polypeptide 2-like 1	22	54.26	1.0514	0.0723165	0.170362	33	63.09	1.00813	0.0116784	-0.0021886		6	18.93	0.910274	-0.135627	-0.291653	9	22.08	0.789641	-0.340731	-1.05005
gi|18490987	mRNA turnover 4 homolog	4	30.96	1.05135	0.0722404	0.170137	4	31.38	0.952097	-0.0708203	-0.198101
gi|23238222	COP9 constitutive photomorphogenic homolog subunit 3	7	20.09	1.05103	0.0718039	0.168847	7	17.26	0.896828	-0.157097	-0.402986
gi|8923812	acyl-CoA thioesterase 13 isoform 1	2	33.57	1.05054	0.071134	0.166866	3	20.71	0.983283	-0.024321	-0.0876775
gi|41399285	chaperonin	148	86.74	1.05049	0.0710607	0.166649	191	74.52	1.32821	0.409478	0.94248		46	51.48	1.1337	0.181033	0.387291	41	53.58	0.902667	-0.147734	-0.486222
gi|9910244	mitochondrial ribosomal protein S22	4	40	1.05045	0.0710053	0.166485	7	18.33	1.16145	0.215923	0.482838
gi|221219056	DnaJ (Hsp40) homolog, subfamily C, member 7 isoform 2	8	41.32	1.05043	0.0709813	0.166414
gi|16596694	mitochondrial ribosomal protein L53	2	20.54	1.05012	0.0705524	0.165146
gi|21536286	brain creatine kinase	26	34.12	1.04988	0.0702217	0.164168	23	37.27	0.818083	-0.28968	-0.717835		8	18.9	1.04342	0.0613133	0.130603	8	23.1	0.938501	-0.0915698	-0.322144
gi|82880645	ubiquitin specific protease 14 isoform b	13	51.63	1.04967	0.069932	0.163312	13	25.49	0.991356	-0.0125245	-0.059664
gi|124028525	phenylalanyl-tRNA synthetase, beta subunit	11	39.22	1.04899	0.0689965	0.160546	16	23.6	0.928461	-0.107087	-0.284224
gi|16445419	secretory carrier membrane protein 3 isoform 1	5	23.34	1.0489	0.0688776	0.160194	9	27.95	1.08003	0.111077	0.233857
gi|4557707	L1 cell adhesion molecule isoform 1 precursor	18	28.48	1.04873	0.0686469	0.159512	27	29.67	1.05158	0.0725599	0.142389							2	7.637	0.90427	-0.145175	-0.478747
gi|23308572	leukocyte receptor cluster (LRC) member 4 protein	2	14.83	1.04872	0.0686254	0.159448	4	10.81	1.10431	0.143148	0.310016
gi|4505939	DNA-directed RNA polymerase II A	1	21.62	1.04852	0.0683483	0.158629
gi|5031973	protein disulfide isomerase A6	36	55.91	1.0484	0.0681892	0.158158	26	45.45	1.1557	0.208766	0.465842		6	25.91	1.00306	0.00440651	0.00859029	8	20.91	1.09971	0.137117	0.345945
gi|151101337	coiled-coil domain containing 43 isoform 1	2	32.59	1.04838	0.0681644	0.158085	5	19.2	0.787429	-0.344778	-0.848677
gi|4885539	protein-L-isoaspartate (D-aspartate) O-methyltransferase	9	44.49	1.04825	0.0679859	0.157557	11	42.73	0.972813	-0.0397657	-0.124355
gi|4507777	ubiquitin-conjugating enzyme E2D 3 isoform 1	2	29.25	1.04796	0.0675898	0.156386
gi|5453726	leucine rich repeat (in FLII) interacting protein 2 isoform 1	1	34.12	1.04795	0.0675688	0.156324	2	7.351	1.00223	0.00321112	-0.0222961
gi|7305053	myoferlin isoform a	48	44.1	1.04794	0.0675527	0.156276	90	42.55	1.10262	0.140936	0.304764
gi|51036603	G-protein gamma-12 subunit	5	56.94	1.04759	0.0670695	0.154848	7	51.39	1.19003	0.251001	0.566138		2	15.28	0.940065	-0.0891683	-0.192042	4	37.5	0.91903	-0.121817	-0.410508
gi|8923390	coiled-coil-helix-coiled-coil-helix domain containing 3	7	55.51	1.04744	0.0668636	0.154239	5	18.06	1.05854	0.0820735	0.164981
gi|146134341	hypothetical protein LOC133686 isoform 1	3	29.19	1.04692	0.0661482	0.152123	5	14.93	0.82184	-0.283071	-0.702141
gi|13129110	WD repeat domain 77	2	12.28	1.04691	0.0661327	0.152078	3	14.04	0.922967	-0.11565	-0.304559
gi|194097392	Golgi autoantigen, golgin subfamily a, 2	5	26.65	1.04661	0.0657279	0.150881	9	9.381	1.1752	0.232904	0.523164
gi|156416007	COMM domain containing 9 isoform 2	2	36.54	1.04658	0.065686	0.150757
gi|24475586	ependymin related protein 1 precursor	4	31.1	1.04539	0.0640472	0.145911
gi|89903012	cell division cycle 42 isoform 1	12	46.6	1.04535	0.0639832	0.145722	10	31.41	1.04886	0.0688196	0.133507		2	14.66	1.01112	0.0159506	0.0333418
gi|6631095	minichromosome maintenance complex component 3	12	41.34	1.04511	0.0636535	0.144747	31	37.38	0.923495	-0.114823	-0.302596		6	12.38	1.01573	0.022517	0.0474206	2	3.96	0.776123	-0.365643	-1.12283
gi|110611220	ribosome binding protein 1	18	54.66	1.04505	0.063576	0.144518	28	38.49	1.28937	0.366671	0.840825		1	12.49	1.56037	0.641884	1.37539
gi|4503325	deoxyhypusine synthase isoform a	2	9.485	1.04505	0.0635682	0.144495
gi|71979932	solute carrier family 7 (cationic amino acid transporter, y+ system), member 5	13	16.96	1.04494	0.063424	0.144069	10	16.17	1.01187	0.0170225	0.0105022		2	9.27	0.680146	-0.556083	-1.19314
gi|7706337	coatomer protein complex, subunit zeta 1	6	38.98	1.04482	0.0632506	0.143556	11	35.03	1.0393	0.0556133	0.102145
gi|157502195	proteasome 26S non-ATPase subunit 13 isoform 2	7	26.72	1.04472	0.0631156	0.143157
gi|4759034	eukaryotic translation termination factor 1	13	46	1.04413	0.0623054	0.140761	13	20.82	0.933572	-0.0991662	-0.265415
gi|5453832	oxygen regulated protein precursor	23	41.34	1.04404	0.0621751	0.140376	28	35.54	1.06684	0.0933495	0.191759		6	15.22	0.886626	-0.173602	-0.373075
gi|7705346	TEL2, telomere maintenance 2, homolog	1	23.3	1.04388	0.0619506	0.139712
gi|4507491	thimet oligopeptidase 1	8	36.57	1.04376	0.0617886	0.139233	14	22.64	0.881101	-0.182621	-0.463599
gi|14043026	vesicle-associated membrane protein 8	1	45	1.04361	0.0615825	0.138624	3	24	0.92627	-0.110496	-0.292319
gi|4506633	ribosomal protein L31 isoform 1	11	86.4	1.04352	0.0614632	0.138271	12	48.8	1.14893	0.200286	0.445705		9	45.6	0.952767	-0.0698039	-0.150523	6	52	0.826534	-0.274854	-0.857592
gi|42558250	membrane component chromosome 11 surface marker 1 isoform 1	15	25.67	1.04343	0.061332	0.137883	15	29.9	1.06879	0.0959748	0.197993		9	13.54	0.977918	-0.0322143	-0.0699277	4	11	0.98411	-0.0231086	-0.12214
gi|4503503	eukaryotic translation initiation factor 2B, subunit 1 alpha, 26kDa	4	28.52	1.04323	0.0610598	0.137078	6	19.34	1.07678	0.106718	0.223505
gi|89274169	cytokine induced apoptosis inhibitor 1	6	45.83	1.04318	0.0609866	0.136862	9	29.17	0.844332	-0.244117	-0.609635
gi|5292161	proteasome 26S non-ATPase subunit 4	5	37.93	1.04316	0.0609581	0.136777	13	39.26	0.92596	-0.110978	-0.293465
gi|4557817	3-oxoacid CoA transferase 1 precursor	28	50	1.04307	0.0608371	0.13642	24	30.19	0.861608	-0.214897	-0.540245
gi|94557305	mitochondrial ribosomal protein L19	5	44.18	1.04272	0.0603485	0.134975	10	41.78	0.874456	-0.193542	-0.489532
gi|4507751	thymidylate synthase	3	30.35	1.04271	0.0603445	0.134963	9	32.27	1.01522	0.0217987	0.0218445
gi|170932494	syntaxin 7	1	45.21	1.04265	0.0602577	0.134706	2	7.663	1.02953	0.0419878	0.0697881
gi|4757826	beta-2-microglobulin precursor	6	40.34	1.04243	0.059954	0.133808	6	45.38	1.4762	0.561888	1.30441		2	32.77	1.39313	0.478333	1.02473	2	16.81	1.58553	0.664964	1.888
gi|15431297	ribosomal protein L13	16	75.83	1.04238	0.059888	0.133613	25	59.72	1.08663	0.119861	0.254716		2	13.27	0.908475	-0.138481	-0.297773	4	62.09	0.81593	-0.293483	-0.912016
gi|8051636	tRNA exportin	3	14.97	1.04236	0.059859	0.133528	7	10.4	0.875559	-0.191724	-0.485214
gi|148728166	HIV-1 Tat interactive protein 2, 30kDa isoform a	5	59.06	1.04185	0.0591423	0.131408
gi|11024698	meningioma expressed antigen 5 (hyaluronidase) isoform a	4	22.71	1.04182	0.0591099	0.131313
gi|4503519	eukaryotic translation initiation factor 3, subunit 5 epsilon, 47kDa	13	30.53	1.04158	0.0587769	0.130328	9	25.49	1.02351	0.0335226	0.0496857							2	3.081	0.955341	-0.0659119	-0.247186
gi|42544130	splicing factor 1 isoform 1	7	28.48	1.04138	0.0584944	0.129492												6	17.06	0.937612	-0.0929378	-0.32614
gi|62240992	cysteinyl-tRNA synthetase isoform c	6	33.09	1.04123	0.0582917	0.128893
gi|7706495	DnaJ (Hsp40) homolog, subfamily B, member 11 precursor	2	33.8	1.04097	0.0579255	0.12781	6	18.99	1.26435	0.338394	0.773675
gi|5453974	protein kinase N2	2	19.51	1.0409	0.057825	0.127513	6	8.537	0.972153	-0.0407445	-0.126679
gi|7706501	WW domain binding protein 11	6	36.82	1.04087	0.0577946	0.127423	8	17.78	1.10471	0.143672	0.311261
gi|4885381	histone cluster 1, H1b	10	99.12	1.0408	0.0576986	0.12714	17	46.46	0.969731	-0.0443428	-0.135224		60	79.65	0.747572	-0.419715	-0.900762	44	82.74	1.16665	0.222374	0.595015
gi|5174764	metallothionein 2A	7	54.1	1.04079	0.0576821	0.127091	6	54.1	0.749003	-0.416956	-1.02008
gi|112382250	spectrin, beta, non-erythrocytic 1 isoform 1	44	46.62	1.04069	0.0575387	0.126667	107	43.27	1.15038	0.202114	0.450045		28	17.17	1.23755	0.307482	0.658408	49	31.01	0.98192	-0.0263232	-0.131531
gi|148806906	AKT1 substrate 1 (proline-rich)	3	19.53	1.04055	0.0573517	0.126114	3	15.23	0.982097	-0.0260621	-0.0918121
gi|7661968	epsin 4	7	21.92	1.04008	0.0567012	0.12419	8	10.4	0.823109	-0.280844	-0.696851
gi|21327685	YME1-like 1 isoform 1	1	27.68	1.03939	0.0557375	0.121341
gi|5031573	ARP3 actin-related protein 3 homolog	5	27.27	1.03915	0.0554086	0.120368	23	43.3	0.886938	-0.173095	-0.440976
gi|17402900	far upstream element-binding protein	27	42.55	1.03907	0.0552988	0.120044	33	43.79	1.21199	0.277374	0.628768		20	19.1	0.999489	-0.000737822	-0.00243958	11	24.22	1.06482	0.0906153	0.210094
gi|7019485	programmed cell death 6	11	50.26	1.03846	0.054442	0.11751	12	53.93	0.972029	-0.0409291	-0.127117		14	36.65	0.958939	-0.0604886	-0.13055	8	36.65	0.933651	-0.099044	-0.343979
gi|4506209	proteasome 26S ATPase subunit 2	24	58.2	1.03839	0.0543415	0.117213	38	51.5	0.941778	-0.0865417	-0.235435
gi|195539395	proteasome 26S ATPase subunit 6	11	51.12	1.03837	0.0543256	0.117166	23	51.86	0.974964	-0.0365789	-0.116787
gi|4507135	small nuclear ribonucleoprotein polypeptide N	3	47.92	1.03833	0.0542698	0.117001	4	36.25	1.33234	0.413961	0.953125							5	55.42	1.041	0.0579678	0.114717
gi|4758874	transmembrane 9 superfamily member 2	2	16.89	1.03825	0.0541505	0.116648	7	12.97	1.04222	0.059657	0.111748
gi|19923748	dihydrolipoamide S-succinyltransferase (E2 component of 2-oxo-glutarate complex)	10	48.57	1.03817	0.0540402	0.116322	6	20.31	1.08891	0.122884	0.261895		4	10.38	0.839268	-0.252796	-0.542873	4	18.1	0.996176	-0.00552778	-0.0707794
gi|40254924	leucine rich repeat containing 59	18	72.31	1.03809	0.0539367	0.116016	21	51.14	1.05343	0.0750999	0.148421		5	20.52	1.11652	0.159008	0.340069	3	9.772	1.94497	0.959746	2.74919
gi|154354966	inner membrane protein, mitochondrial isoform 3	9	43.24	1.03794	0.0537299	0.115405	16	22.09	1.14994	0.20156	0.44873		3	12.58	0.984118	-0.0230961	-0.0503776	2	5.756	1.33483	0.416656	1.16259
gi|30581111	minor histocompatibility antigen 13 isoform 3	3	21.36	1.03725	0.0527596	0.112536
gi|47933379	N-ethylmaleimide-sensitive factor attachment protein, alpha	3	25.76	1.03709	0.0525359	0.111874	12	43.73	1.29582	0.373861	0.857899
gi|13129010	nudix-type motif 9 isoform a	1	31.71	1.03706	0.0525047	0.111782
gi|166795299	solute carrier family 2 (facilitated glucose transporter), member 1	4	10.77	1.03698	0.0523924	0.11145	8	12.6	1.23468	0.304137	0.692323
gi|4503507	eukaryotic translation initiation factor 2, subunit 3 gamma, 52kDa	11	58.05	1.03693	0.0523143	0.111219	23	45.97	0.996158	-0.00555342	-0.0431095		1	12.08	1.09474	0.130593	0.279146	3	19.07	0.85096	-0.232837	-0.734843
gi|157388993	synaptojanin 2 binding protein	4	40	1.03689	0.0522571	0.11105	4	29.66	0.963031	-0.0543463	-0.15898
gi|18104971	protein tyrosine phosphatase type IVA, member 2 isoform 1	1	28.14	1.03686	0.0522249	0.110955
gi|6715600	golgi autoantigen, golgin subfamily a, 4	2	34.08	1.03677	0.0520919	0.110561
gi|14589953	RNA polymerase II, polypeptide H	2	8.667	1.03675	0.052072	0.110503							4	16.67	0.960545	-0.0580747	-0.125375	3	33.33	1.14105	0.190367	0.501509
gi|4758774	NADH dehydrogenase (ubiquinone) 1 beta subcomplex, 10, 22kDa	2	26.74	1.03667	0.051951	0.110145	7	26.74	1.00439	0.00632317	-0.0149058
gi|27262647	ataxin 2 related protein isoform A	5	23.53	1.03662	0.0518936	0.109975	18	21.86	1.04307	0.0608348	0.114545
gi|27436948	lamin A/C isoform 3	66	70.82	1.03643	0.0516174	0.109158
gi|4503183	cytochrome b-5 isoform 2	3	63.27	1.03618	0.0512733	0.108141	5	58.16	1.10093	0.138724	0.299511
gi|12025678	actinin, alpha 4	136	77.94	1.03578	0.0507162	0.106494	137	74.42	1.11316	0.154663	0.337362		228	72.12	1.07216	0.100516	0.214656	234	78.59	0.910561	-0.135172	-0.449523
gi|219803946	within bgcn homolog isoform 2	3	39.41	1.03567	0.0505699	0.106061
gi|156119605	general transcription factor IIIC 4	2	16.06	1.03563	0.0505136	0.105895	5	7.786	0.780804	-0.356968	-0.877625
gi|4505701	pyridoxal kinase	7	29.49	1.03549	0.0503165	0.105312	7	21.79	0.875992	-0.191011	-0.483522		2	12.5	1.13695	0.185172	0.396166	2	9.615	0.89928	-0.153157	-0.502067
gi|133908616	glycerol-3-phosphate dehydrogenase 2, mitochondrial	15	43.05	1.03548	0.0502971	0.105254	21	31.36	1.17018	0.226726	0.508491							1	5.502	1.38278	0.467571	1.31134
gi|23510448	minichromosome maintenance complex component 5	14	47.28	1.03544	0.0502426	0.105093	19	35.56	0.731185	-0.451692	-1.10257
gi|72534712	endoplasmic reticulum-golgi intermediate compartment 32 kDa protein	2	18.28	1.03539	0.0501793	0.104906	7	20.69	1.12714	0.172666	0.380114
gi|4507207	sorcin isoform a	10	57.58	1.03535	0.0501233	0.104741	13	46.46	0.94539	-0.0810187	-0.222319
gi|223029410	talin 1	85	52.93	1.03511	0.0497793	0.103723	144	49.9	0.966326	-0.0494181	-0.147276
gi|18104948	ribosomal protein L21	8	55	1.03466	0.0491584	0.101888	9	36.25	1.04181	0.0590987	0.110422							2	38.75	0.949477	-0.0747954	-0.273139
gi|151101292	thioredoxin domain containing 1	6	41.07	1.03456	0.049011	0.101452	14	31.07	1.23856	0.308664	0.703074
gi|4507947	tyrosyl-tRNA synthetase	25	64.77	1.03448	0.0489052	0.101139	36	50.95	0.889234	-0.169366	-0.43212		2	8.712	1.41187	0.497609	1.06606
gi|169404009	signal sequence receptor, alpha	7	17.48	1.03395	0.0481725	0.0989726	9	29.02	1.20381	0.267612	0.605586
gi|61835148	fragile X mental retardation-related protein 1 isoform a	2	31.56	1.0336	0.0476753	0.0975023
gi|78000183	ribosomal protein L14	7	83.72	1.03356	0.0476185	0.0973345	9	47.91	1.17214	0.229143	0.514231		2	32.09	0.737465	-0.439354	-0.94287
gi|63253298	spermidine synthase	7	15.23	1.03328	0.0472334	0.0961958	14	32.78	0.669085	-0.579739	-1.40665
gi|19913416	adaptor-related protein complex 2, alpha 1 subunit isoform 2	4	24.5	1.03321	0.0471314	0.0958942
gi|47519639	microtubule-associated protein 4 isoform 1	49	57.29	1.03302	0.0468709	0.0951238	37	41.23	0.896408	-0.157772	-0.404588		11	17.97	0.99885	-0.0016605	-0.00441789	19	29.34	0.927056	-0.109271	-0.373856
gi|190885499	cytochrome c oxidase subunit Va precursor	10	80.67	1.03288	0.0466671	0.0945212	6	23.33	1.23047	0.299213	0.680628
gi|71037379	liver glycogen phosphorylase	14	46.99	1.03276	0.0465021	0.0940333	22	28.22	0.88843	-0.17067	-0.435216
gi|48526509	translocase of inner mitochondrial membrane 50 homolog	11	51.75	1.03272	0.0464508	0.0938817	12	32.89	1.11394	0.155669	0.33975
gi|5174457	kinetochore associated 2	2	40.65	1.0325	0.046139	0.0929598
gi|54112117	splicing factor 3b, subunit 1 isoform 1	14	35.05	1.0323	0.0458611	0.0921382	16	27.07	0.990941	-0.0131295	-0.0611006		3	15.87	1.05955	0.0834524	0.178071	4	10.66	1.19951	0.262441	0.712067
gi|94536784	coiled-coil domain containing 51	3	35.52	1.03228	0.0458338	0.0920574	6	16.79	1.05497	0.0772066	0.153423
gi|156105689	methylmalonyl Coenzyme A mutase precursor	3	17.2	1.03228	0.0458331	0.0920554	7	7.6	0.969029	-0.0453879	-0.137706
gi|8922498	pyridoxine 5'-phosphate oxidase	2	9.579	1.03226	0.0458003	0.0919584	3	12.26	0.932535	-0.10077	-0.269223
gi|14210536	tubulin, beta 6	68	50.9	1.03208	0.0455554	0.0912341	76	70.85	0.890401	-0.167473	-0.427625
gi|4503253	defender against cell death 1	6	42.48	1.03204	0.0454921	0.0910469	6	28.32	0.804914	-0.313094	-0.773437		3	17.7	5.21885	2.38373	5.11006
gi|14277700	ribosomal protein S12	19	72.73	1.03196	0.0453831	0.0907246	28	77.27	1.03338	0.0473649	0.0825574		8	29.55	1.3997	0.485116	1.03927	7	59.85	0.977362	-0.0330356	-0.151141
gi|16933567	mel transforming oncogene	11	61.35	1.03183	0.0452076	0.0902057	12	45.89	1.03613	0.0511991	0.0916627
gi|21361517	UBX domain protein 1	6	50.64	1.03115	0.044252	0.0873803	9	34.62	0.79761	-0.326244	-0.804664
gi|6912280	activator of heat shock 90kDa protein ATPase homolog 1	5	43.2	1.03055	0.0434162	0.0849089	7	33.73	1.01358	0.0194565	0.0162824
gi|222352143	TBC1 domain family, member 2	2	24.86	1.0305	0.0433404	0.0846848
gi|4506189	proteasome alpha 7 subunit	16	73.79	1.03027	0.0430239	0.0837491	18	52.02	1.04067	0.057513	0.106656		4	25.81	0.923482	-0.114844	-0.247092	6	31.85	0.889068	-0.169634	-0.550201
gi|22547176	oxysterol binding protein-like 9 isoform f	2	6.3	1.03011	0.0427989	0.0830837	4	9.786	1.28643	0.363369	0.832983
gi|40789233	coenzyme Q9 homolog	3	23.58	1.02995	0.0425775	0.0824291
gi|38176151	Lunapark	2	19.39	1.02994	0.0425578	0.0823708	1	2.103	1.01593	0.0227992	0.0242204
gi|15029520	histidyl-tRNA synthetase 2 precursor	6	33.2	1.02974	0.0422732	0.0815294	14	25.1	1.42607	0.512046	1.18605
gi|5031753	heterogeneous nuclear ribonucleoprotein H1	15	39.2	1.02959	0.0420653	0.0809145	20	42.76	1.04981	0.0701221	0.1366		56	53.67	0.948487	-0.0763	-0.164451	39	49.22	1.04942	0.0695961	0.148689
gi|21362062	leucine zipper and CTNNBIP1 domain containing	7	67.89	1.0295	0.0419412	0.0805475	3	28.95	0.871088	-0.19911	-0.502754
gi|5174449	H1 histone family, member X	6	77	1.02932	0.0416969	0.0798253	6	56.34	1.16619	0.221805	0.496805		5	43.19	0.814385	-0.296217	-0.635971	4	53.52	1.69973	0.765303	2.18114
gi|6912634	ribosomal protein L13a	9	80.3	1.02916	0.0414672	0.0791459	14	50.74	1.36495	0.448847	1.03597		4	31.53	1.20483	0.268833	0.575543
gi|14141193	ribosomal protein S9	12	85.05	1.02902	0.0412695	0.0785614	18	56.19	0.98243	-0.0255742	-0.0906535		7	37.63	0.950329	-0.0735005	-0.158449	4	41.24	0.893688	-0.162156	-0.528356
gi|66933016	inosine monophosphate dehydrogenase 2	34	59.14	1.02887	0.0410607	0.0779441	44	54.47	1.04426	0.062481	0.118454		4	6.031	1.18919	0.249975	0.53511	4	6.031	1.07103	0.0989954	0.234576
gi|12408656	calpain 1, large subunit	3	28.71	1.02864	0.0407442	0.0770084	8	14.57	0.868944	-0.202665	-0.511197
gi|32483374	nucleolar protein 5A	2	26.94	1.0286	0.0406849	0.0768328												1	10.94	0.937872	-0.0925371	-0.32497
gi|46276893	elongin B isoform b	9	52.17	1.02852	0.0405755	0.0765095
gi|10835057	alpha-N-acetyltransferase 1A	6	35.74	1.02837	0.0403626	0.0758801	8	24.68	0.893646	-0.162224	-0.415161
gi|148747351	protein kinase C and casein kinase substrate in neurons 2	4	27.78	1.02829	0.0402523	0.0755537	5	18.11	0.822415	-0.282061	-0.699741
gi|209413738	ribophorin II isoform 2 precursor	18	41.95	1.02809	0.0399702	0.0747198
gi|156564357	NAD(P)H dehydrogenase, quinone 2	1	18.18	1.028	0.0398471	0.0743558	4	16.45	0.85441	-0.227	-0.568986
gi|33469968	minichromosome maintenance protein 7 isoform 1	21	52.29	1.02783	0.0396003	0.0736261	29	32.96	0.911968	-0.132945	-0.345632		1	3.338	0.897476	-0.156055	-0.335453
gi|149999606	mannosyl-oligosaccharide glucosidase isoform 1	3	19.35	1.02739	0.0389898	0.0718208	8	17.56	0.998552	-0.00209041	-0.0348858
gi|89179321	smooth muscle cell associated protein-1 isoform 3	8	38	1.02716	0.0386657	0.0708625	19	26.48	0.84054	-0.250612	-0.625057
gi|11321601	phosphofructokinase, platelet	19	43.62	1.02677	0.0381169	0.0692398	40	38.52	0.985051	-0.0217297	-0.0815239
gi|4505571	sequestosome 1	20	36.14	1.02668	0.0379928	0.0688728	25	66.82	1.04708	0.0663753	0.127702		5	12.73	1.04066	0.0574975	0.122422
gi|6005794	PRA1 domain family, member 2	3	41.57	1.02628	0.0374278	0.0672023	4	22.47	1.00132	0.00189984	-0.02541
gi|5803167	splicing factor 3a, subunit 3	10	30.94	1.0258	0.0367444	0.0651816	19	35.93	1.07544	0.10493	0.21926		2	3.792	1.11288	0.1543	0.329975	1	4.591	1.02453	0.0349678	0.0475251
gi|4557237	acetyl-Coenzyme A acetyltransferase 1 precursor	7	42.62	1.02545	0.0362553	0.0637353	16	37.24	1.09512	0.13109	0.281381
gi|7661666	testin isoform 1	6	22.8	1.02541	0.0362073	0.0635935	16	23.04	1.00162	0.00233793	-0.0243697
gi|10835067	autoantigen La	20	67.4	1.02523	0.0359519	0.0628382	27	49.51	0.93507	-0.0968544	-0.259925		7	33.58	1.09071	0.125273	0.267738	9	29.41	1.00133	0.00192046	-0.04902
gi|186928850	mitochondrial ribosomal protein S27	3	36.23	1.02405	0.0342873	0.0579164	13	32.61	1.11252	0.153832	0.335389
gi|203098816	pyruvate dehydrogenase complex, component X isoform 2	8	35.6	1.02391	0.0340954	0.0573488
gi|7657441	PDGFA associated protein 1	9	55.8	1.02369	0.0337817	0.0564214	6	39.78	0.978765	-0.030965	-0.103455							6	36.46	0.900319	-0.151492	-0.497202
gi|22907052	actin related protein 2/3 complex subunit 1A	5	35.41	1.02348	0.0334825	0.0555366	3	8.108	0.913253	-0.130914	-0.340808
gi|29826335	eukaryotic translation initiation factor 2 beta	10	30.33	1.02336	0.0333136	0.0550373	22	43.24	1.10111	0.138954	0.300058		2	18.02	0.95	-0.0740009	-0.159522	8	28.23	0.853182	-0.229075	-0.723854
gi|55741750	solute carrier family 39 (zinc transporter), member 10	3	11.43	1.0232	0.033083	0.0543554	4	5.776	1.04529	0.0638973	0.121817
gi|4507357	transgelin 2	50	81.91	1.02286	0.0326086	0.0529527	51	78.89	0.920838	-0.11898	-0.312467		17	67.34	1.04583	0.0646436	0.137744	11	51.26	0.922203	-0.116844	-0.39598
gi|188595687	gamma filamin isoform b	29	35.96	1.02263	0.0322777	0.0519742	41	18.13	0.892042	-0.164817	-0.421318
gi|4506671	ribosomal protein P2	41	75.65	1.0222	0.0316709	0.0501801	31	95.65	1.14623	0.196901	0.437666		27	80.87	1.04133	0.0584313	0.124424	23	95.65	1.08663	0.119857	0.295522
gi|190358517	RAB11B, member RAS oncogene family	13	66.97	1.02199	0.0313748	0.0493045	16	58.72	1.1261	0.17133	0.376942
gi|41872583	Rho-associated, coiled-coil containing protein kinase 2	13	41.5	1.02197	0.031347	0.0492224	24	25.36	1.02759	0.0392665	0.0633258
gi|116734704	interferon regulatory factor 2 binding protein 2 isoform A	2	22.15	1.02187	0.0312082	0.0488118
gi|194306653	Yes-associated protein 1, 65kDa isoform 1	2	10.12	1.02142	0.0305693	0.0469229
gi|187761324	shootin1 isoform a	4	37.24	1.02128	0.0303844	0.0463762	4	13.79	1.0412	0.0582423	0.108388
gi|194473720	upstream of NRAS isoform 3	3	29.27	1.02114	0.0301758	0.0457592
gi|121114302	cullin 4B isoform 2	16	43.46	1.02105	0.0300518	0.0453927	29	30.39	0.970249	-0.0435731	-0.133396
gi|5174741	ubiquitin carboxyl-terminal esterase L3	3	22.17	1.02043	0.0291735	0.0427956	2	18.7	0.632283	-0.661358	-1.60047
gi|7706481	calcium binding protein 39	2	42.82	1.02032	0.0290172	0.0423336	8	28.74	0.858294	-0.220456	-0.553446
gi|18860845	optic atrophy 1 isoform 8	13	42.27	1.02004	0.0286305	0.0411901
gi|5729875	progesterone receptor membrane component 1	6	51.79	1.01983	0.0283357	0.0403186	8	38.97	0.951336	-0.0719729	-0.200838							1	15.38	1.11486	0.156864	0.403636
gi|11496885	PDZ and LIM domain 7 isoform 1	10	33.26	1.01975	0.0282179	0.03997	15	21.01	1.20831	0.272992	0.618361							4	10.5	1.06791	0.0947892	0.222288
gi|25453474	eukaryotic translation elongation factor 1 delta isoform 1	33	45.6	1.01974	0.0282024	0.0399242	46	41.73	1.10333	0.141871	0.306983		9	16.69	1.26335	0.33726	0.722255	9	19.01	1.00666	0.00956964	-0.0266736
gi|15147219	purine-rich element binding protein B	1	32.37	1.01973	0.0281826	0.0398658
gi|116256487	patatin-like phospholipase domain containing 6	1	18.91	1.01965	0.0280718	0.0395382	2	3.693	1.45719	0.543186	1.26
gi|24307939	chaperonin containing TCP1, subunit 5 (epsilon)	24	51.02	1.01956	0.0279536	0.0391885	45	50.46	1.00537	0.00773222	-0.0115597		4	15.53	1.58502	0.664499	1.42388	3	16.27	0.881724	-0.1816	-0.58516
gi|4506669	ribosomal protein P1 isoform 1	23	89.47	1.01898	0.0271276	0.0367464	14	75.44	1.01348	0.0193138	0.0159435		17	61.4	1.08652	0.119713	0.255816	4	66.67	0.953809	-0.0682277	-0.253952
gi|87159836	four and a half LIM domains 2	1	22.22	1.01888	0.0269847	0.0363237	16	48.75	0.976198	-0.0347549	-0.112455							3	16.49	1.31816	0.398528	1.10963
gi|38455427	chaperonin containing TCP1, subunit 4 (delta)	35	83.12	1.01867	0.0266889	0.0354492	42	59.55	0.885472	-0.175482	-0.446644		3	12.43	1.04769	0.0672161	0.143259
gi|20070228	nucleobindin 1	18	55.31	1.01847	0.026399	0.0345919	16	28.2	0.943716	-0.083576	-0.228392
gi|11968182	ribosomal protein S18	15	95.39	1.01834	0.0262195	0.0340612	24	63.16	1.05709	0.0800968	0.160287		9	36.84	1.09708	0.133671	0.285744	8	51.32	0.875111	-0.192463	-0.616894
gi|4506675	ribophorin I precursor	39	65.24	1.01827	0.0261148	0.0337515	42	59.8	1.18758	0.248025	0.559072		5	13.51	1.04565	0.0643936	0.137208	2	12.85	0.947453	-0.0778741	-0.282133
gi|67191208	ubiquitin C	27	99.56	1.01816	0.0259628	0.033302							13	87.74	1.09298	0.128261	0.274145	11	99.27	0.79929	-0.32321	-0.99886
gi|6631077	BCL2-associated athanogene 5 isoform b	3	30.43	1.01765	0.0252381	0.0311594	5	12.08	0.889523	-0.168896	-0.431004
gi|4758012	clathrin heavy chain 1	86	48.06	1.01759	0.0251587	0.0309245	111	49.91	1.0484	0.0681831	0.131995		8	6.627	1.0273	0.0388599	0.0824612	12	12.96	1.02044	0.0291908	0.030648
gi|4557797	non-metastatic cells 1, protein (NM23A) expressed in isoform b	24	76.32	1.01736	0.0248321	0.0299589	26	64.47	1.05573	0.0782469	0.155894
gi|49472822	eukaryotic translation initiation factor 3, subunit 4 delta, 44kDa	13	43.44	1.01735	0.0248165	0.0299129	23	70.94	0.99801	-0.00287428	-0.0367473
gi|6678271	TAR DNA binding protein	4	22.22	1.0172	0.0245979	0.0292665	7	22.71	1.04802	0.0676646	0.130764		4	9.179	1.03331	0.0472662	0.100485
gi|5031741	DnaJ subfamily A member 2	4	28.88	1.01698	0.0242937	0.0283671	7	25.73	0.951031	-0.072436	-0.201938
gi|4505751	profilin 2 isoform b	4	40.71	1.01668	0.0238657	0.0271013	7	30.71	0.836586	-0.257415	-0.641213
gi|22202629	programmed cell death 8 isoform 2	17	50.9	1.01646	0.0235515	0.0261724
gi|67782307	manganese superoxide dismutase isoform A precursor	4	34.23	1.01638	0.0234432	0.0258522	10	33.33	1.49375	0.578938	1.3449
gi|33356174	pinin, desmosome associated protein	4	46.3	1.01631	0.0233447	0.025561	12	25.66	1.2399	0.310223	0.706774		7	19.11	1.18047	0.239359	0.512348	9	38.77	0.800922	-0.320266	-0.990261
gi|7705477	tRNA methyltransferase 11-2 homolog	5	61.6	1.01595	0.0228332	0.0240486	8	48	0.986902	-0.0190206	-0.0750904							2	33.6	1.01642	0.0234906	0.0139953
gi|18079316	tight junction protein 4 (peripheral)	2	16.09	1.01593	0.0228046	0.023964
gi|21359929	X-prolyl aminopeptidase (aminopeptidase P) 1, soluble	3	18.94	1.01581	0.0226338	0.0234589	6	14.45	0.860776	-0.21629	-0.543551
gi|4503529	eukaryotic translation initiation factor 4A isoform 1	36	69.7	1.01568	0.0224394	0.0228842	35	57.88	1.00719	0.0103411	-0.00536418		11	24.63	1.01629	0.0233165	0.0491348	10	25.62	1.17714	0.235284	0.632731
gi|4504483	hypoxanthine phosphoribosyltransferase 1	12	52.75	1.01509	0.0216046	0.0204157	11	35.78	0.88099	-0.182803	-0.464029		2	15.6	1.43413	0.520178	1.11445
gi|21361361	ilvB (bacterial acetolactate synthase)-like	2	21.36	1.01508	0.0215866	0.0203626	6	15.98	0.92648	-0.110168	-0.291541
gi|19923653	PC4 and SFRS1 interacting protein 1 isoform 2	5	43.21	1.01507	0.0215722	0.02032	6	25.66	1.00558	0.00802402	-0.0108667		18	29.06	0.813237	-0.298253	-0.640337	28	39.43	0.946356	-0.0795453	-0.287015
gi|222136639	methylenetetrahydrofolate dehydrogenase 1	41	49.41	1.01478	0.0211738	0.019142	49	38.29	1.00354	0.00509201	-0.0178295
gi|11056036	tubulin tyrosine ligase-like family, member 12	13	37.73	1.01478	0.0211693	0.0191285	22	29.66	1.04316	0.0609583	0.114838
gi|4506711	ribosomal protein S27	5	23.81	1.0146	0.0209116	0.0183667	8	40.48	1.02416	0.034438	0.0518593
gi|24234688	heat shock 70kDa protein 9B precursor	65	64.65	1.01445	0.0206913	0.0177151	83	54.93	1.24211	0.312797	0.712889		28	29.01	0.983498	-0.0240061	-0.0523287	21	34.32	1.15056	0.202341	0.536491
gi|4506741	ribosomal protein S7	21	77.84	1.01406	0.0201439	0.0160967	23	82.47	1.0309	0.0439099	0.0743527		3	39.18	1.48765	0.573039	1.22778	4	46.91	0.89571	-0.158896	-0.518831
gi|149999380	inverted formin 2 isoform 1	5	25.3	1.01392	0.0199495	0.0155219
gi|4503987	gamma-glutamyl hydrolase precursor	1	17.3	1.01384	0.019824	0.0151508	3	8.176	0.962605	-0.0549844	-0.160495							1	7.547	1.22004	0.286924	0.783592
gi|4885409	high density lipoprotein binding protein	11	48.34	1.01383	0.0198099	0.0151092	33	31.15	0.957382	-0.0628336	-0.179135							3	9.148	0.83485	-0.26041	-0.815397
gi|171906582	coiled-coil domain containing 47	4	19.05	1.01373	0.0196698	0.0146948	8	20.08	0.963224	-0.0540562	-0.158291
gi|4505101	microtubule-associated protein 7	5	45.26	1.01359	0.019472	0.0141099	2	8.678	0.655783	-0.60871	-1.47545
gi|15431301	ribosomal protein L7	20	80.65	1.01355	0.0194172	0.0139478	26	54.44	1.06007	0.0841533	0.16992		12	42.34	0.96816	-0.0466824	-0.100948
gi|169790915	carbamoyl-phosphate synthetase 1 isoform a precursor	62	57.7	1.01351	0.0193606	0.0137807	89	49.93	1.00899	0.0129172	0.000753338
gi|16554604	mitochondrial ribosomal protein S23	5	40	1.01325	0.0189947	0.0126988	6	29.47	1.06174	0.0864257	0.175316
gi|217035102	pre-mRNA cleavage factor I, 59 kDa subunit isoform 1	2	27.63	1.01325	0.0189844	0.0126682	6	10.12	1.2846	0.361324	0.828125							2	21.01	1.16135	0.215803	0.57582
gi|194097323	mitochondrial short-chain enoyl-coenzyme A hydratase 1 precursor	16	53.79	1.01313	0.0188184	0.0121774	19	58.97	1.16953	0.225929	0.5066							3	17.93	0.936411	-0.0947863	-0.33154
gi|13904870	ribosomal protein S5	12	82.35	1.01292	0.0185264	0.011314	15	42.16	1.03246	0.0460824	0.0795116		4	27.94	1.14468	0.194944	0.417118	4	25	0.793992	-0.332803	-1.02689
gi|148491082	disabled homolog 2	9	25.58	1.01287	0.0184481	0.0110825	13	17.79	1.11855	0.161631	0.353909
gi|27734917	phospholipase B domain containing 2	1	15.62	1.01278	0.0183219	0.0107095	5	6.112	0.97613	-0.0348555	-0.112694
gi|41327712	v-crk sarcoma virus CT10 oncogene homolog isoform a	5	35.53	1.01264	0.0181185	0.0101079	2	18.42	1.60184	0.679734	1.58426
gi|21359945	chromosome condensation protein G	7	33.4	1.01259	0.0180567	0.0099251	13	18.33	0.992654	-0.0106371	-0.0551819
gi|13569956	actin related protein 2/3 complex, subunit 5-like	2	39.22	1.01258	0.0180375	0.00986835	4	30.72	1.11701	0.159647	0.349197		2	7.843	0.697329	-0.520088	-1.11597
gi|17998700	phosphatidylinositol glycan anchor biosynthesis, class U	2	3.908	1.0122	0.0174974	0.00827154
gi|157389005	calpain 2 isoform 1	8	29.14	1.01135	0.0162788	0.00466836	18	33.43	0.930009	-0.104683	-0.278515
gi|189458819	transferrin receptor	38	50.39	1.01133	0.0162584	0.00460802	45	49.21	1.10914	0.149436	0.324948		1	9.342	0.79486	-0.331227	-0.711035
gi|4506289	protein tyrosine phosphatase, non-receptor type 1	3	30.34	1.01126	0.0161469	0.00427816	5	12.41	1.1629	0.21773	0.48713
gi|4758792	NADH dehydrogenase (ubiquinone) Fe-S protein 6, 13kDa (NADH-coenzyme Q reductase)	2	66.94	1.01125	0.016138	0.00425201	2	12.1	1.15628	0.209485	0.467549
gi|29570798	phosphoribosyl pyrophosphate amidotransferase proprotein	4	17.02	1.01119	0.0160523	0.00399856	9	14.7	0.931871	-0.101797	-0.271663
gi|4557719	DNA ligase I	3	26.22	1.01115	0.0160015	0.00384819	6	11.53	0.767501	-0.381759	-0.936498
gi|87196351	DEAD/H (Asp-Glu-Ala-Asp/His) box polypeptide 3	27	41.54	1.01095	0.0157145	0.00299969	33	50.76	1.10113	0.138983	0.300127		9	18.73	0.948592	-0.0761405	-0.164109	17	24.32	1.08525	0.118029	0.290182
gi|190343021	Sec24-related protein D	2	17.73	1.0109	0.0156458	0.00279646	10	13.18	0.897941	-0.155308	-0.398736
gi|24797106	UBX domain containing 8	7	29.89	1.01085	0.0155624	0.00254997	6	21.8	1.0347	0.0492132	0.0869467
gi|4503515	eukaryotic translation initiation factor 3, subunit 3 gamma, 40kDa	7	31.25	1.01083	0.0155459	0.00250117	10	28.98	0.962932	-0.0544941	-0.159331
gi|38176287	branched chain aminotransferase 1, cytosolic	3	22.28	1.01079	0.0154819	0.00231201	2	10.62	0.863389	-0.211918	-0.53317
gi|70906441	deoxyuridine triphosphatase isoform 1 precursor	22	53.97	1.01063	0.0152539	0.00163781												3	28.17	0.858319	-0.220414	-0.698552
gi|78214522	ribosomal protein L38	8	84.29	1.01054	0.0151254	0.00125789	8	54.29	1.2701	0.344939	0.789217
gi|83267879	eukaryotic translation initiation factor 2B, subunit 5 epsilon, 82kDa	1	10.96	1.01008	0.0144637	-0.00069857	2	6.935	0.723685	-0.466565	-1.13789
gi|15011974	rho/rac guanine nucleotide exchange factor 2	3	25.16	1.00983	0.0141143	-0.00173178	8	15.14	0.924127	-0.113838	-0.300256
gi|33350932	cytoplasmic dynein 1 heavy chain 1	109	43.16	1.00973	0.0139748	-0.00214422	125	29.64	0.958898	-0.0605505	-0.173713
gi|21389315	solute carrier family 25 (mitochondrial carrier; citrate transporter), member 1 precursor	4	40.19	1.00968	0.0138966	-0.00237539	8	27.97	1.04386	0.0619343	0.117156
gi|4506697	ribosomal protein S20 isoform 2	9	70.59	1.00965	0.013857	-0.00249274	9	52.94	1.13351	0.180794	0.399415		7	43.7	1.143	0.192824	0.412573	5	37.82	0.867294	-0.205407	-0.654709
gi|32189394	mitochondrial ATP synthase beta subunit precursor	77	75.8	1.00878	0.0126049	-0.00619476	61	68.62	1.24125	0.31179	0.710496		13	30.25	1.00633	0.00910025	0.0186541	16	35.35	1.10427	0.143091	0.363397
gi|10835063	nucleophosmin 1 isoform 1	45	63.27	1.00863	0.0124015	-0.00679619	65	75.17	1.14987	0.201467	0.448508		63	66.33	0.901533	-0.149548	-0.321501	63	88.78	1.04215	0.0595678	0.119392
gi|23111034	sorting nexin 1 isoform a	8	35.63	1.00848	0.0121785	-0.0074557	13	24.71	0.953563	-0.0685992	-0.192827
gi|221625487	inositol(myo)-1(or 4)-monophosphatase 1 isoform 2	2	25.6	1.00839	0.0120482	-0.00784096	5	13.99	0.872838	-0.196214	-0.495877
gi|7706322	homeobox prox 1	13	54.51	1.00824	0.0118442	-0.00844414	10	38.52	0.923632	-0.11461	-0.30209		6	22.13	1.60383	0.681523	1.46038	4	20.08	1.15827	0.21197	0.564623
gi|21361875	LTV1 homolog	1	24.42	1.00819	0.0117741	-0.00865144	2	20.63	0.932351	-0.101055	-0.269899
gi|4758796	developmentally regulated GTP binding protein 1	5	39.51	1.00798	0.0114668	-0.00955994	7	26.16	0.913673	-0.13025	-0.339229
gi|77812678	inorganic pyrophosphatase 2 isoform 2 precursor	8	54.43	1.00788	0.0113221	-0.00998778
gi|33469919	minichromosome maintenance complex component 4	18	43.45	1.00785	0.0112831	-0.0101033	26	42.06	0.936213	-0.095091	-0.255737							1	2.665	0.832349	-0.26474	-0.828044
gi|148612809	WNK lysine deficient protein kinase 1	3	15.91	1.00751	0.0107878	-0.0115678	8	5.668	0.774549	-0.368571	-0.90518
gi|21687129	NudC domain containing 2	2	36.31	1.00738	0.0106087	-0.0120973	6	35.03	0.953391	-0.0688606	-0.193447
gi|29789373	hypothetical protein LOC92689	7	25.75	1.00735	0.0105619	-0.0122356	5	7.105	0.670123	-0.577503	-1.40134
gi|78000186	ribosomal protein L17	10	55.98	1.00702	0.0100901	-0.0136307	14	41.85	1.02679	0.0381387	0.0606475		1	20.65	1.08828	0.122051	0.260829	2	31.52	0.921939	-0.117257	-0.397185
gi|25777602	proteasome 26S non-ATPase subunit 2	19	41.85	1.00694	0.00997346	-0.0139756	31	41.85	1.01978	0.02826	0.0371884
gi|4557888	keratin 18	36	72.33	1.00671	0.00964156	-0.0149569	59	75.12	1.16162	0.21614	0.483352		19	37.21	0.98568	-0.0208086	-0.045473	18	38.6	1.1675	0.223422	0.598077
gi|4506925	SH3 domain binding glutamic acid-rich protein like	9	47.37	1.00667	0.00958672	-0.0151191	8	52.63	0.91627	-0.126155	-0.329507		4	45.61	0.838506	-0.254107	-0.545685	3	44.74	0.724136	-0.465668	-1.41504
gi|22027538	programmed cell death 6 interacting protein isoform 1	20	50.23	1.0066	0.00949412	-0.0153929	40	38.59	0.96986	-0.044151	-0.134769
gi|31324547	ankyrin repeat domain 25	2	25.85	1.00642	0.00923508	-0.0161588	7	15.04	0.955264	-0.0660286	-0.186722
gi|7019477	HtrA serine peptidase 2 isoform 1 preproprotein	2	42.79	1.00617	0.0088755	-0.0172221
gi|109452587	family with sequence similarity 98, member B isoform 1	1	34.87	1.00599	0.00862062	-0.0179757							1	17.55	1.05661	0.0794408	0.16947	1	15.01	1.0287	0.0408183	0.0646167
gi|16753207	ubiquilin 2	8	16.99	1.00559	0.00804027	-0.0196917	12	13.94	0.872683	-0.19647	-0.496486		2	9.936	0.934393	-0.0978983	-0.21076
gi|38044112	restin isoform b	8	44.4	1.00554	0.00797545	-0.0198833	8	17.03	0.909326	-0.137131	-0.355571
gi|4506133	phosphoribosyl pyrophosphate synthetase-associated protein 2	3	31.44	1.00493	0.00709966	-0.0224729	4	13.55	0.933075	-0.0999352	-0.267241
gi|5453607	chaperonin containing TCP1, subunit 7 isoform a	30	65.93	1.00491	0.00706903	-0.0225635	39	59.12	0.97943	-0.0299861	-0.101131							4	12.15	0.921185	-0.118436	-0.400632
gi|25121987	non-SMC condensin I complex, subunit H	4	20.78	1.00486	0.00699646	-0.0227781	5	12.28	0.948761	-0.075884	-0.210126
gi|4758950	peptidylprolyl isomerase B precursor	17	77.78	1.00483	0.0069458	-0.0229279	13	56.48	0.927384	-0.10876	-0.288199		17	50.46	1.04678	0.0659638	0.140574	18	56.02	1.09266	0.127842	0.318849
gi|23618867	sideroflexin 1	12	46.58	1.00433	0.00623738	-0.0250225	19	32.3	1.19192	0.253293	0.571581
gi|4557269	adenylosuccinate lyase isoform a	8	26.03	1.00395	0.00568725	-0.0266492	15	27.69	0.784638	-0.3499	-0.860841
gi|4557809	ornithine aminotransferase precursor	14	44.87	1.00351	0.0050555	-0.0285171	16	45.79	1.01607	0.0229971	0.0246903
gi|62414289	vimentin	164	89.7	1.0032	0.00460967	-0.0298354	217	90.34	1.21521	0.281204	0.637862		144	76.18	0.971244	-0.0420944	-0.0911116	181	86.7	1.07059	0.0984122	0.232872
gi|24111250	guanine nucleotide binding protein (G protein), alpha 13	6	31.3	1.00306	0.0044096	-0.030427
gi|5031877	lamin B1	25	61.77	1.003	0.00431581	-0.0307043	48	55.46	1.18946	0.250312	0.564503		18	30.72	0.965125	-0.051212	-0.11066	22	41.81	1.14229	0.191925	0.506061
gi|15011880	serine/threonine protein kinase MST4 isoform 1	6	31.97	1.00271	0.00390954	-0.0319056	13	25.24	0.953274	-0.0690368	-0.193866
gi|4506701	ribosomal protein S23	9	72.03	1.00241	0.00346679	-0.0332147	7	23.78	1.10271	0.141055	0.305047							4	32.87	0.540645	-0.887245	-2.64664
gi|29029559	CSE1 chromosome segregation 1-like protein	39	41.71	1.00235	0.00339078	-0.0334395	50	36.87	0.969609	-0.0445254	-0.135658
gi|124494254	ErbB3-binding protein 1	21	48.73	1.00221	0.00318487	-0.0340483	21	39.34	0.91002	-0.13603	-0.352957		15	25.89	0.964136	-0.052692	-0.113834	11	25.38	0.968868	-0.0456286	-0.18793
gi|132566684	scavenger receptor class B, member 1 isoform 1	2	18.27	1.00198	0.00284917	-0.0350409	2	4.126	0.910528	-0.135225	-0.351046
gi|77539758	histone cluster 2, H4b	27	100	1.00178	0.00256199	-0.03589	14	80.58	1.47189	0.557669	1.29439		90	90.29	0.903764	-0.145982	-0.313855	134	97.09	1.07475	0.104005	0.249211
gi|19923233	sterol carrier protein 2 isoform 1 proprotein	10	28.34	1.00156	0.00224795	-0.0368186	16	11.88	1.1729	0.230083	0.516463							4	10.24	0.945209	-0.0812949	-0.292126
gi|34147630	Tu translation elongation factor, mitochondrial precursor	28	73.41	1.0015	0.00216398	-0.0370669	39	67.91	1.10099	0.138803	0.299699		4	11.43	1.05707	0.0800763	0.170833
gi|4757900	calreticulin precursor	47	66.19	1.00085	0.00122846	-0.039833	35	62.11	1.14678	0.19759	0.439301		15	37.65	0.942443	-0.0855234	-0.184227	16	25.66	1.05914	0.0828988	0.187551
gi|40548408	p30 DBC protein	7	27.09	1.00076	0.00110078	-0.0402106	21	26.22	1.07187	0.100127	0.207854		3	4.984	1.09127	0.126002	0.269301	10	21.78	0.953142	-0.0692366	-0.256899
gi|8923001	abhydrolase domain containing 10	2	32.68	1.00075	0.00108343	-0.0402619
gi|24797086	importin 5	35	31.3	1.00069	0.00100179	-0.0405033	43	29.87	0.944851	-0.0818406	-0.224271		3	7.085	0.937053	-0.0937977	-0.201968
gi|7661744	basic leucine zipper and W2 domains 2	10	59.43	1.00022	0.000317789	-0.0425258	20	44.15	0.869238	-0.202177	-0.510038
gi|154277116	spectrin repeat containing, nuclear envelope 1 isoform 1	1	23.75	1.00012	0.000177991	-0.0429391
gi|33946327	nucleoporin 214kDa	3	14.64	1	0	-0.0434654	13	11.24	0.823042	-0.280962	-0.697131
gi|5729877	heat shock 70kDa protein 8 isoform 1	137	82.04	0.999485	-0.000743414	-0.0456636	117	71.67	1.22506	0.292853	0.665525		66	58.51	1.04764	0.0671481	0.143113	50	45.51	0.989628	-0.0150414	-0.0985726
gi|7705369	coatomer protein complex, subunit beta 1	14	32.74	0.999446	-0.000798909	-0.0458276	17	22.04	1.008	0.0115018	-0.00260792
gi|24308324	fatty acyl CoA reductase 1	2	20	0.999423	-0.000833153	-0.0459289	4	6.602	0.980583	-0.0282882	-0.0970984
gi|197927278	Der1-like domain family, member 1 isoform b	4	22.08	0.999396	-0.000871527	-0.0460424	4	8.225	1.19812	0.260777	0.589353
gi|4506583	replication protein A1, 70kDa	6	33.6	0.999385	-0.000887703	-0.0460902	16	24.51	1.04229	0.0597537	0.111978		1	6.006	1.13743	0.185774	0.397456	2	12.5	0.939972	-0.0893101	-0.315542
gi|23397429	eukaryotic translation initiation factor 3, subunit M	6	34.76	0.999162	-0.00120989	-0.0470428	13	39.04	1.03389	0.0480764	0.084247
gi|63252900	tropomyosin 1 alpha chain isoform 4	39	89.79	0.998855	-0.00165301	-0.0483531	45	64.79	1.21762	0.284064	0.644654		24	58.45	1.34945	0.43237	0.92618
gi|86991440	splicing factor, arginine/serine-rich 5	8	78.31	0.998809	-0.00171904	-0.0485483	9	45.96	0.948423	-0.076398	-0.211347		10	40.44	1.11171	0.152776	0.326707	7	41.18	1.08767	0.12124	0.299562
gi|42476028	ATPase family, AAA domain containing 3A	22	55.68	0.99846	-0.00222347	-0.0500398	17	29.97	1.21199	0.277376	0.628772
gi|208609990	nucleoporin 93kDa	5	33.58	0.998393	-0.00231976	-0.0503245	12	20.27	0.962659	-0.054904	-0.160304		1	4.762	0.976869	-0.033763	-0.0732483
gi|4504111	growth factor receptor-bound protein 2 isoform 1	2	34.56	0.99825	-0.00252674	-0.0509366	5	29.03	0.789305	-0.341346	-0.840527
gi|169790923	5-methyltetrahydrofolate-homocysteine methyltransferase	2	18.81	0.998226	-0.00256215	-0.0510412	4	9.565	1.16501	0.220338	0.493323
gi|16507237	heat shock 70kDa protein 5 (glucose-regulated protein, 78kDa)	105	78.44	0.998203	-0.00259463	-0.0511373	96	57.65	1.21193	0.277308	0.62861		44	45.72	0.969851	-0.0441649	-0.0955509	47	44.8	1.07589	0.105536	0.253685
gi|4885413	histidine triad nucleotide binding protein 1	6	43.65	0.998105	-0.00273686	-0.0515578	14	40.48	0.839858	-0.251782	-0.627837		3	47.62	0.800932	-0.320249	-0.687497	2	26.98	0.993546	-0.00934201	-0.0819223
gi|4502209	ADP-ribosylation factor 5	17	52.78	0.997646	-0.00340049	-0.0535201	5	50.56	0.786148	-0.347128	-0.854257
gi|5174445	lanthionine synthetase C-like protein 1	2	16.29	0.997516	-0.00358858	-0.0540762	5	14.54	0.840574	-0.250554	-0.62492
gi|19923592	oxysterol binding protein-like 11	1	15.66	0.997384	-0.00377841	-0.0546375	2	9.505	0.979055	-0.0305388	-0.102443
gi|4759300	vesicle-associated membrane protein 3	6	61	0.997375	-0.00379255	-0.0546793	5	53	0.970653	-0.0429722	-0.131969
gi|11559923	eukaryotic translation initiation factor 4H isoform 1	14	76.61	0.99718	-0.00407357	-0.0555102
gi|14150155	vacuolar protein sorting 25	4	28.41	0.997105	-0.004183	-0.0558338	4	14.77	0.745322	-0.424064	-1.03696
gi|21361403	thioredoxin 2 precursor	4	65.06	0.997056	-0.00425381	-0.0560432	6	18.07	1.01321	0.0189382	0.0150516
gi|4502749	cyclin-dependent kinase inhibitor 2A isoform 1	15	73.72	0.997047	-0.00426614	-0.0560797	12	70.51	0.909927	-0.136178	-0.353308		5	34.62	1.02	0.0285698	0.0603984	6	42.31	1.49547	0.580597	1.64153
gi|122114654	methyltransferase 10 domain containing	1	24.56	0.997012	-0.00431685	-0.0562296	6	17.08	0.835983	-0.258454	-0.643681
gi|4504771	eukaryotic translation initiation factor 6 isoform a	7	27.35	0.99697	-0.00437792	-0.0564102	13	60	0.972764	-0.039838	-0.124526		2	7.347	0.926706	-0.109817	-0.236315	5	21.63	0.644464	-0.633829	-1.90631
gi|62988355	coiled-coil domain containing 58	3	33.33	0.99692	-0.00445003	-0.0566234	6	27.08	1.19786	0.260458	0.588596
gi|163965366	nascent polypeptide-associated complex alpha subunit isoform a	13	43.84	0.996764	-0.00467664	-0.0572934	14	24.4	1.18922	0.250011	0.563787		5	15.88	0.936893	-0.0940445	-0.202497	4	11.26	0.897414	-0.156154	-0.510822
gi|157388914	hypothetical protein LOC54969	1	11.27	0.996465	-0.00510901	-0.0585719	2	8.96	0.826635	-0.274678	-0.682209
gi|93277122	RNA binding motif protein 4	5	34.62	0.996353	-0.00527057	-0.0590496	9	28.3	0.888074	-0.171248	-0.436589							4	13.74	1.05163	0.0726287	0.157548
gi|195976782	Paf1/RNA polymerase II complex component	6	45.92	0.996254	-0.00541513	-0.059477	6	18.31	0.851482	-0.231952	-0.580745
gi|71143137	high-mobility group box 3	2	51.5	0.99604	-0.005724	-0.0603903	3	30	0.904558	-0.144715	-0.37358
gi|4507709	tissue specific transplantation antigen P35B	6	31.78	0.996004	-0.00577701	-0.060547	5	20.25	0.803226	-0.316122	-0.780627
gi|149944496	UBX domain containing 7	3	18	0.995994	-0.00579039	-0.0605866	4	9.202	0.928891	-0.106418	-0.282636
gi|167234419	thyroid hormone receptor associated protein 3	12	60.52	0.995984	-0.00580481	-0.0606292	20	29.21	1.22402	0.291627	0.662615		12	18.64	1.09137	0.126144	0.269606	11	26.91	1.1529	0.205263	0.545029
gi|21536449	prefoldin subunit 1	4	58.2	0.995853	-0.00599485	-0.0611912	7	45.08	0.890834	-0.166772	-0.425959
gi|4758958	cAMP-dependent protein kinase, regulatory subunit alpha 2	4	38.61	0.995245	-0.00687623	-0.0637973	11	49.26	0.989493	-0.0152393	-0.0661108
gi|25777600	proteasome 26S non-ATPase subunit 1	16	32.63	0.995196	-0.00694674	-0.0640057	22	31.16	0.973005	-0.0394815	-0.12368		1	5.142	1.11659	0.159104	0.340276
gi|61102725	la related protein isoform 2	5	42.15	0.995147	-0.00701906	-0.0642196	21	27.1	0.942863	-0.08488	-0.231489
gi|4507879	voltage-dependent anion channel 1	34	66.43	0.994941	-0.00731678	-0.0650999	30	76.68	1.28354	0.360125	0.825279		14	26.15	1.11158	0.152611	0.326352	8	22.26	0.949403	-0.0749071	-0.273465
gi|94429050	SEC22 vesicle trafficking protein homolog B	15	70.7	0.994913	-0.00735835	-0.0652228	12	42.79	0.999102	-0.00129682	-0.0330012
gi|122937211	KIAA0368 protein	4	29.3	0.99449	-0.00797188	-0.0670369	20	14.43	1.01815	0.0259568	0.0317189
gi|7661788	mediator complex subunit 4	1	31.48	0.994401	-0.00810021	-0.0674163	2	21.48	0.939518	-0.0900071	-0.243664
gi|13027604	mitochondrial ribosomal protein S34	4	29.82	0.99411	-0.00852322	-0.0686671	8	38.53	1.05515	0.0774522	0.154007
gi|7657234	small acidic protein isoform a	2	37.7	0.993975	-0.00871838	-0.0692442	2	19.67	0.92934	-0.105722	-0.280983
gi|94721250	vesicle-associated membrane protein-associated protein A isoform 1	11	35.03	0.993878	-0.0088588	-0.0696594
gi|4502491	complement component 1, q subcomponent binding protein precursor	16	52.48	0.99372	-0.00908887	-0.0703397	23	36.52	1.21569	0.28178	0.63923		17	25.89	1.08924	0.123318	0.263547	19	36.52	1.12061	0.164279	0.425297
gi|66275524	small EDRK-rich factor 2	1	81.36	0.993556	-0.00932695	-0.0710436
gi|7706735	TFIIA alpha, p55 isoform 1	4	7.447	0.993517	-0.00938381	-0.0712118	2	5.851	1.02381	0.0339432	0.0506843
gi|23110935	proteasome alpha 1 subunit isoform 1	10	53.16	0.993168	-0.00989067	-0.0727104
gi|4507115	fascin 1	47	70.18	0.993071	-0.0100307	-0.0731244	56	55.98	0.990127	-0.0143146	-0.0639149		8	27.79	0.920283	-0.11985	-0.257826	7	23.33	0.798392	-0.324831	-1.0036
gi|4885649	SUMO-1 activating enzyme subunit 2	10	39.53	0.992855	-0.0103454	-0.074055	11	22.81	0.766779	-0.383117	-0.939723
gi|18490991	PDZ binding kinase	3	33.85	0.992799	-0.0104258	-0.0742929	4	17.7	0.793212	-0.334221	-0.823608
gi|5453956	epsilon isoform of regulatory subunit B56, protein phosphatase 2A	1	24.63	0.99272	-0.0105409	-0.074633	4	13.06	0.951324	-0.0719915	-0.200882
gi|148491070	CTP synthase	15	37.23	0.992695	-0.0105775	-0.0747413	32	47.21	0.988425	-0.0167968	-0.0698096
gi|4759270	translin	8	57.89	0.992695	-0.0105782	-0.0747434	8	22.37	0.824008	-0.279271	-0.693114
gi|7669503	lysosomal-associated membrane protein 2 isoform B precursor	7	20.24	0.992679	-0.0106001	-0.0748082	6	9.024	0.945604	-0.0806922	-0.221544
gi|209862879	NIF3 NGG1 interacting factor 3-like 1 isoform 1	2	19.89	0.991641	-0.0121108	-0.079275
gi|94538354	mitochondrial processing peptidase beta subunit precursor	6	31.08	0.991282	-0.0126322	-0.0808168	10	29.45	1.07973	0.110666	0.23288
gi|7549809	plastin 3	51	62.86	0.991268	-0.0126529	-0.0808778	59	56.03	0.961005	-0.0573838	-0.166193		6	13.65	1.03131	0.044478	0.0945069	10	18.41	0.841585	-0.24882	-0.781537
gi|4503593	epidermal growth factor receptor pathway substrate 15 isoform A	2	15.51	0.991154	-0.0128195	-0.0813706	7	11.94	0.805311	-0.312382	-0.771746
gi|4507711	tetratricopeptide repeat domain 1	6	63.36	0.991081	-0.0129248	-0.0816818	11	36.64	0.892044	-0.164814	-0.42131
gi|21361497	acyl-Coenzyme A dehydrogenase family, member 9	7	31.4	0.990964	-0.013095	-0.0821852	13	19.65	0.992572	-0.0107565	-0.0554654
gi|4758756	nucleosome assembly protein 1-like 1	22	45.52	0.990891	-0.0132017	-0.0825005	21	26.34	0.986356	-0.0198192	-0.0769869		2	6.905	1.30609	0.385249	0.825149	4	14.58	1.24604	0.317355	0.872495
gi|4827071	zinc finger protein 9 isoform 3	10	59.32	0.990672	-0.0135205	-0.0834431	12	57.06	0.905319	-0.143502	-0.3707		6	41.81	1.089	0.122998	0.262861	5	38.98	1.11651	0.158991	0.409847
gi|28933465	syntaxin 12	1	26.45	0.990576	-0.0136604	-0.0838568	4	18.12	1.15609	0.209257	0.467008
gi|5453559	ATP synthase, H+ transporting, mitochondrial F0 complex, subunit d isoform a	8	60.87	0.990375	-0.0139529	-0.0847217	14	75.78	1.26716	0.341602	0.781292
gi|45593130	guanine nucleotide binding protein-like 3 isoform 1	4	35.34	0.990335	-0.014011	-0.0848934							2	9.654	1.12836	0.174231	0.372707
gi|13129100	dCTP pyrophosphatase 1	6	44.12	0.990142	-0.0142928	-0.0857269	11	64.12	0.845938	-0.241377	-0.603127
gi|170016077	ATPase type 13A1	2	20.43	0.990058	-0.0144154	-0.0860893	3	11.13	1.4188	0.504669	1.16853
gi|4826952	proteasome 26S non-ATPase subunit 5	19	49.4	0.989989	-0.0145162	-0.0863874	19	38.89	0.86782	-0.204532	-0.515631							1	9.722	1.01465	0.0209849	0.00667501
gi|93102364	SWAP-70 protein	10	43.93	0.989845	-0.0147256	-0.0870065	8	21.71	0.988121	-0.0172403	-0.0708628
gi|219555707	eukaryotic translation initiation factor 5A isoform A	42	69.02	0.989646	-0.0150153	-0.0878632							5	21.2	0.759221	-0.397408	-0.852933
gi|62241042	glutamyl-prolyl tRNA synthetase	31	38.62	0.989612	-0.0150646	-0.0880089	59	35.12	0.924626	-0.113058	-0.298403
gi|221316620	cell division cycle 123	3	19.94	0.989564	-0.015135	-0.088217	6	16.37	0.858566	-0.219998	-0.552359
gi|4503915	phosphoribosylglycinamide formyltransferase, phosphoribosylglycinamide synthetase, phosphoribosylaminoimidazole synthetase isoform 1	16	42.57	0.989548	-0.0151581	-0.0882853	40	43.07	0.953165	-0.0692021	-0.194258
gi|4759274	thioredoxin-like 1	8	21.8	0.989039	-0.0159005	-0.0904805	13	40.14	0.894289	-0.161188	-0.412699
gi|4506679	ribosomal protein S10	10	66.67	0.988651	-0.016467	-0.0921554	11	43.03	1.02113	0.030171	0.0417265							4	23.03	0.818806	-0.288406	-0.897185
gi|55956921	heterogeneous nuclear ribonucleoprotein A/B isoform b	13	52.28	0.98847	-0.016731	-0.0929361	11	29.12	1.03881	0.0549346	0.100533		34	45.96	0.92801	-0.107788	-0.231963	29	49.12	1.03367	0.0477731	0.0849346
gi|11321585	guanine nucleotide-binding protein, beta-1 subunit	7	35.59	0.988429	-0.0167904	-0.0931117	16	39.71	0.874767	-0.193029	-0.488315
gi|4758272	endosulfine alpha isoform 3	1	45.45	0.988328	-0.0169375	-0.0935468
gi|6996014	histidyl-tRNA synthetase	20	51.08	0.988282	-0.0170051	-0.0937467	23	31.04	0.690658	-0.533956	-1.29792
gi|13376735	Mak3 homolog	8	32.54	0.988067	-0.017319	-0.0946748	5	33.14	1.00045	0.000649089	-0.0283802
gi|38327625	citrate synthase precursor, isoform a	15	30.69	0.987937	-0.017509	-0.0952366	25	30.9	1.29293	0.370641	0.850253							2	7.725	0.949126	-0.075329	-0.274698
gi|15718687	ribosomal protein S3	28	87.24	0.987815	-0.0176878	-0.0957652	31	69.55	1.00093	0.00134428	-0.0267293		10	44.44	0.863879	-0.211098	-0.453469	5	26.34	0.537056	-0.896856	-2.67472
gi|4758304	protein disulfide isomerase A4	30	51.32	0.987785	-0.0177304	-0.0958911	31	42.95	1.12916	0.175246	0.386242		8	10.54	1.45588	0.541896	1.16101	8	23.88	0.967689	-0.0473845	-0.19306
gi|62750354	matrin 3	25	43.92	0.987759	-0.0177695	-0.0960069	59	44.63	1.10189	0.139985	0.302505		27	28.69	0.886971	-0.17304	-0.37187	17	27.51	1.15545	0.208455	0.554351
gi|5032057	S100 calcium binding protein A11	11	63.81	0.987246	-0.018519	-0.098223	13	56.19	1.10776	0.14765	0.320707		7	38.1	0.886244	-0.174224	-0.374408
gi|4506743	ribosomal protein S8	24	65.87	0.987175	-0.018622	-0.0985275	26	74.52	1.11549	0.157671	0.344505		4	15.87	0.913317	-0.130812	-0.28133	3	39.9	0.901345	-0.149848	-0.492398
gi|194306559	kinesin light chain 1 isoform 3	6	43.53	0.986979	-0.0189093	-0.099377
gi|167830436	DEAH (Asp-Glu-Ala-His) box polypeptide 36 isoform 2	2	23.74	0.986951	-0.0189493	-0.0994953	4	7.344	0.965361	-0.0508599	-0.1507
gi|4557305	fructose-bisphosphate aldolase A	65	91.48	0.986153	-0.0201168	-0.102947	84	84.07	1.06988	0.0974464	0.201488		20	46.15	0.936494	-0.0946589	-0.203814	7	41.21	0.889172	-0.169466	-0.549711
gi|103471987	isochorismatase domain containing 1	1	15.77	0.986034	-0.0202906	-0.103461	5	13.76	0.789027	-0.341853	-0.841731
gi|50053795	eukaryotic translation initiation factor 4B	22	57.28	0.985632	-0.0208787	-0.1052	12	25.86	0.897529	-0.15597	-0.400308		6	17.18	1.04672	0.0658753	0.140384	1	10.8	0.681816	-0.552546	-1.66885
gi|4505941	DNA directed RNA polymerase II polypeptide B	3	25.89	0.985616	-0.020903	-0.105272	4	5.963	1.09487	0.130766	0.280613
gi|5901948	FAS-associated factor 1	3	18.46	0.985391	-0.0212315	-0.106243	7	15.23	0.815977	-0.293399	-0.726666
gi|8922652	ADP-ribosylation factor GTPase activating protein 1 isoform a	4	33.5	0.985237	-0.0214575	-0.106911	2	15.02	0.885003	-0.176246	-0.448458
gi|4506753	RuvB-like 1	21	51.75	0.985105	-0.0216513	-0.107485	26	46.05	0.891814	-0.165185	-0.422192		7	17.54	0.977833	-0.0323407	-0.0701987	2	5.044	1.04005	0.0566483	0.110863
gi|4504035	guanine monophosphate synthetase	12	33.33	0.984998	-0.021808	-0.107948	24	33.33	0.950303	-0.073541	-0.204562
gi|4506919	N-sulfoglucosamine sulfohydrolase precursor	1	11.16	0.984974	-0.0218419	-0.108048	1	2.39	1.12239	0.166569	0.365635
gi|11559929	coatomer protein complex, subunit gamma 1	20	40.62	0.984849	-0.0220251	-0.10859	33	34.78	0.934885	-0.0971398	-0.260603
gi|42822874	ribonuclease/angiogenin inhibitor	8	27.55	0.984696	-0.0222493	-0.109253	20	43.6	0.896579	-0.157497	-0.403934							1	8.243	0.822542	-0.281839	-0.878
gi|13129018	gamma-glutamyl cyclotransferase	7	36.17	0.984548	-0.0224659	-0.109893	6	23.94	0.830276	-0.268338	-0.667152
gi|7657649	tropomodulin 3 (ubiquitous)	14	51.99	0.984467	-0.0225855	-0.110247	17	38.92	0.985593	-0.0209354	-0.0796375		6	13.92	1.15121	0.203146	0.434704	5	34.09	1.08111	0.112507	0.27405
gi|98986457	host cell factor 1	3	15.18	0.984325	-0.0227936	-0.110862	13	8.403	1.0783	0.108763	0.228362
gi|5454052	stratifin	19	47.18	0.98432	-0.0228009	-0.110884	15	38.31	0.747329	-0.420184	-1.02775
gi|4826730	FK506 binding protein 12-rapamycin associated protein 1	2	18.56	0.984262	-0.022885	-0.111133	2	1.922	0.651933	-0.617205	-1.49562
gi|4506707	ribosomal protein S25	9	75.2	0.98422	-0.0229479	-0.111319	12	64.8	1.15589	0.209007	0.466413		7	42.4	1.01283	0.0183894	0.0385707
gi|205830426	solute carrier family 39 (zinc transporter), member 14 isoform c	3	11.64	0.984114	-0.023102	-0.111774	8	13.51	1.33257	0.414206	0.953708
gi|4557493	cleavage stimulation factor subunit 2	1	33.45	0.983905	-0.0234097	-0.112684	10	17.85	1.05112	0.0719286	0.14089							1	14.73	1.19089	0.252034	0.681666
gi|22547140	mitochondrial ribosomal protein L4 isoform b	2	47.15	0.983638	-0.0238006	-0.11384
gi|8923421	seryl-tRNA synthetase 2 isoform b precursor	2	22.01	0.983552	-0.0239272	-0.114214	5	21.24	0.997382	-0.00378247	-0.038904
gi|206725530	FK506 binding protein 2, 13kDa precursor	5	54.93	0.983452	-0.0240729	-0.114645	5	28.87	1.1845	0.244276	0.550168
gi|38201623	eukaryotic translation initiation factor 4 gamma, 1 isoform 1	27	43.71	0.983325	-0.0242593	-0.115196	41	29.96	0.879024	-0.186025	-0.471682
gi|205277386	glucosamine-fructose-6-phosphate aminotransferase	4	30.54	0.983193	-0.0244528	-0.115768	19	35.1	1.02656	0.0378135	0.0598754
gi|4503499	X-linked eukaryotic translation initiation factor 1A	5	47.22	0.983119	-0.0245622	-0.116092	8	34.72	0.963891	-0.0530586	-0.155922		3	24.31	0.919749	-0.120688	-0.259622	6	31.25	0.940931	-0.0878398	-0.311247
gi|41406064	myosin, heavy polypeptide 10, non-muscle	25	46.41	0.983054	-0.0246568	-0.116372	52	29.2	0.86977	-0.201295	-0.507943
gi|23397427	synaptotagmin binding, cytoplasmic RNA interacting protein	23	57.95	0.982918	-0.0248571	-0.116964	32	43.82	0.971174	-0.0421978	-0.13013		53	50.4	1.14666	0.197434	0.422457	60	63.88	1.0394	0.055746	0.108227
gi|29501813	ubiquitin fusion degradation 1-like isoform A	3	32.25	0.982485	-0.0254933	-0.118845
gi|41393614	RAB5C, member RAS oncogene family isoform a	14	59.72	0.982416	-0.0255937	-0.119142	10	50.46	1.49553	0.580653	1.34897
gi|4506221	proteasome 26S non-ATPase subunit 12 isoform 1	5	35.75	0.981569	-0.026839	-0.122824	7	23.46	0.970981	-0.0424849	-0.130812
gi|34147540	FLYWCH family member 2	2	32.14	0.981494	-0.0269491	-0.123149	1	23.57	0.658799	-0.602091	-1.45973
gi|77404397	staphylococcal nuclease domain containing 1	29	49.01	0.981305	-0.0272258	-0.123967	42	37.91	1.11476	0.156731	0.342272		12	19.34	1.00841	0.0120762	0.0250346	9	14.73	1.05195	0.0730723	0.158844
gi|21361657	protein disulfide-isomerase A3 precursor	68	77.03	0.980478	-0.0284434	-0.127568	61	66.93	1.07916	0.109908	0.231081		24	33.07	1.04222	0.0596592	0.127057	30	39.21	1.06216	0.0869964	0.199522
gi|5454088	acidic (leucine-rich) nuclear phosphoprotein 32 family, member B	17	43.82	0.980093	-0.0290089	-0.12924	16	27.89	0.935812	-0.0957096	-0.257206							4	20.72	0.928986	-0.106271	-0.365092
gi|56682959	ferritin, heavy polypeptide 1	12	51.37	0.98008	-0.0290287	-0.129298	12	72.68	1.40692	0.492545	1.13974							1	21.31	1.36986	0.454028	1.27177
gi|4506357	myelin protein zero-like 1 isoform a	2	17.84	0.980033	-0.0290973	-0.129501	3	9.294	1.16835	0.224469	0.503131
gi|4503101	cysteine and glycine-rich protein 2	4	38.86	0.980029	-0.029104	-0.129521	7	47.67	1.05779	0.0810598	0.162574
gi|21361741	Vps20-associated 1 homolog	3	23.13	0.979952	-0.0292175	-0.129857
gi|4502315	ATPase, H+ transporting, lysosomal 42kDa, V1 subunit C1 isoform A	4	41.88	0.97977	-0.0294856	-0.130649	6	23.3	0.849566	-0.235202	-0.588464
gi|31543380	DJ-1 protein	15	64.02	0.979728	-0.0295468	-0.13083	17	65.61	1.00792	0.0113856	-0.00288385		7	38.1	0.818008	-0.289813	-0.62224	6	46.56	0.795528	-0.330016	-1.01874
gi|149589008	peptidase D	5	18.86	0.979558	-0.0297975	-0.131572	6	11.97	0.877803	-0.18803	-0.476443
gi|21070997	stromal interaction molecule 1 precursor	1	25.11	0.979521	-0.0298514	-0.131731
gi|4504897	karyopherin alpha 2	13	27.22	0.979482	-0.0299094	-0.131902	29	42.16	0.977767	-0.032437	-0.106951		6	16.07	1.04161	0.0588212	0.12526	3	11.91	1.07559	0.105124	0.252479
gi|24497453	nucleoporin 88kDa	1	9.042	0.979481	-0.0299112	-0.131908	4	15.79	0.867729	-0.204684	-0.515992
gi|83367072	eukaryotic translation initiation factor 3, subunit 9 eta, 116kDa	14	41.77	0.979397	-0.0300349	-0.132274	35	41.52	0.905641	-0.142989	-0.369482		2	3.563	1.4986	0.583612	1.25046
gi|56549694	enabled homolog isoform a	5	42.81	0.979338	-0.0301219	-0.132531	3	18.61	0.763849	-0.38864	-0.952838
gi|55953087	G protein-binding protein CRFG	2	41.32	0.979274	-0.0302152	-0.132807	3	25.08	1.25034	0.32232	0.735503		2	4.416	0.0132076	-6.24249	-13.3853	2	6.309	0.734723	-0.444727	-1.35386
gi|5901912	calmodulin 1	19	48.99	0.979058	-0.0305338	-0.133749	15	69.8	0.906248	-0.142023	-0.367188		24	65.1	1.09709	0.133685	0.285775	23	39.6	0.988022	-0.0173855	-0.105421
gi|52632383	heterogeneous nuclear ribonucleoprotein L isoform a	4	23.09	0.978672	-0.0311033	-0.135433	12	32.09	1.11109	0.151973	0.330974		42	47.03	0.926393	-0.110303	-0.237357	42	58.4	1.11617	0.158561	0.408591
gi|19743823	integrin beta 1 isoform 1A precursor	30	39.85	0.978655	-0.0311278	-0.135505	32	28.07	1.07126	0.0993045	0.2059		9	12.78	1.10802	0.147984	0.316433	5	11.78	0.997216	-0.00402243	-0.0663816
gi|4503729	FK506 binding protein 52	21	62.53	0.978623	-0.0311751	-0.135645	22	48.37	1.05675	0.0796397	0.159201
gi|148596984	golgi autoantigen, golgin subfamily b, macrogolgin (with transmembrane signal), 1	5	32.22	0.9785	-0.0313567	-0.136182	22	12.95	1.07769	0.107939	0.226406
gi|4503609	electron-transfer-flavoprotein, beta polypeptide isoform 1	15	65.1	0.978489	-0.0313728	-0.136229	22	58.04	0.996555	-0.00497845	-0.0417441
gi|20070125	prolyl 4-hydroxylase, beta subunit precursor	81	80.51	0.978438	-0.0314472	-0.136449	68	54.92	1.14363	0.193621	0.429878		21	41.73	1.05833	0.0817883	0.174503	29	40.55	0.982314	-0.0257437	-0.129838
gi|46367787	poly(A) binding protein, cytoplasmic 1	38	52.36	0.97829	-0.0316658	-0.137096	45	45.28	1.12028	0.163859	0.359199		13	32.55	1.3516	0.434669	0.931108	17	25.79	1.36814	0.452218	1.26649
gi|4502599	carbonyl reductase 1	17	67.87	0.978038	-0.0320376	-0.138195	29	64.26	0.93478	-0.0973018	-0.260987
gi|5902146	ubiquitin-conjugating enzyme E2C isoform 1	2	26.82	0.977894	-0.0322507	-0.138825
gi|4504523	heat shock 10kDa protein 1	31	95.1	0.977864	-0.0322947	-0.138955	20	90.2	1.19718	0.259635	0.586643		12	68.63	1.02439	0.0347682	0.0736883	15	69.61	1.03604	0.0510849	0.0946098
gi|4507651	tropomyosin 4 isoform 2	40	78.23	0.977706	-0.0325279	-0.139645	42	67.74	0.926812	-0.109652	-0.290316		39	52.42	1.0918	0.126707	0.270814	53	71.37	0.835974	-0.258469	-0.809726
gi|15149476	arginyl-tRNA synthetase	19	54.24	0.977618	-0.0326567	-0.140026	35	45.3	0.914025	-0.129695	-0.337912
gi|5730023	RuvB-like 2	15	55.29	0.977604	-0.0326777	-0.140088	21	43.84	0.90255	-0.147922	-0.381196		5	21.17	1.1318	0.178615	0.382107
gi|4503337	dyskerin isoform 1	4	39.69	0.977416	-0.0329551	-0.140908	6	24.12	1.1681	0.224159	0.502395		1	8.56	1.13615	0.184157	0.39399	2	9.144	0.954258	-0.0675489	-0.251969
gi|67189747	ribosomal protein L6	36	77.08	0.976719	-0.0339844	-0.143952	39	49.65	1.15127	0.203222	0.452676							7	51.39	0.764341	-0.387711	-1.18729
gi|4505753	bisphosphoglycerate mutase 1	19	62.6	0.976608	-0.0341489	-0.144438	26	55.91	0.99452	-0.0079283	-0.0487492							8	36.22	0.699422	-0.515764	-1.56139
gi|27436920	sperm associated antigen 9 isoform 1	3	29.84	0.976271	-0.0346471	-0.145911	8	7.728	0.89543	-0.159347	-0.408328
gi|42794771	thioredoxin domain containing 5 isoform 1 precursor	29	54.86	0.975832	-0.0352951	-0.147827	25	41.9	1.03453	0.0489724	0.0863747		6	15.97	0.974584	-0.0371411	-0.0804911	4	9.028	0.968423	-0.0462901	-0.189863
gi|58761500	Obg-like ATPase 1 isoform 1	13	48.48	0.975236	-0.0361766	-0.150434	19	38.64	0.870024	-0.200873	-0.506942							2	5.051	1.0289	0.0410971	0.0654313
gi|20357552	cortactin isoform a	22	54	0.975062	-0.0364337	-0.151194	30	43.64	0.84757	-0.238596	-0.596524		3	20.91	1.16721	0.223059	0.477399	2	10.91	0.846012	-0.241249	-0.759419
gi|4506605	ribosomal protein L23	8	67.14	0.974902	-0.0366714	-0.151896	9	59.29	0.871672	-0.198142	-0.500456		4	33.57	0.772003	-0.373321	-0.801289	1	33.57	1.44202	0.528093	1.48815
gi|14043070	heterogeneous nuclear ribonucleoprotein A1 isoform b	26	59.41	0.974682	-0.0369963	-0.152857	25	48.39	1.16062	0.214892	0.48039		94	69.62	1.07184	0.100086	0.213736
gi|21361399	alpha isoform of regulatory subunit A, protein phosphatase 2	25	46.69	0.974662	-0.0370263	-0.152946	26	51.27	1.06757	0.0943258	0.194077		1	10.36	1.15057	0.202347	0.432991	2	8.319	0.990378	-0.0139484	-0.0953796
gi|20986512	mitogen-activated protein kinase 14 isoform 2	4	33.06	0.974637	-0.0370636	-0.153056
gi|19923483	GTPase Rab14	10	40	0.974461	-0.0373229	-0.153823	21	66.05	1.18735	0.247745	0.558406
gi|14591904	RecQ protein-like	3	27.12	0.974247	-0.0376411	-0.154764	7	11.86	1.04979	0.0701041	0.136557
gi|18390331	G elongation factor, mitochondrial 1	9	39.01	0.973992	-0.0380179	-0.155878	18	27.83	1.07977	0.110723	0.233016
gi|34098946	nuclease sensitive element binding protein 1	15	40.12	0.973981	-0.0380343	-0.155926	15	50.93	1.00114	0.00163978	-0.0260276		22	67.28	1.57658	0.656797	1.40737	18	49.69	1.07765	0.107892	0.260566
gi|4506929	SH3-domain GRB2-like 1	7	36.14	0.973843	-0.0382395	-0.156533	11	31.25	1.06656	0.0929644	0.190844
gi|61743954	AHNAK nucleoprotein isoform 1	328	84.75	0.973309	-0.03903	-0.15887	326	67.28	1.11701	0.159641	0.349182		45	29.71	0.955617	-0.0654956	-0.141286	50	38.61	0.920444	-0.119598	-0.404026
gi|4503483	eukaryotic translation elongation factor 2	100	68.65	0.973231	-0.0391464	-0.159215	104	60.37	1.0304	0.0432009	0.0726689		26	28.44	1.01357	0.0194485	0.0408416	15	19.58	0.955084	-0.0663005	-0.248322
gi|4758138	DEAD (Asp-Glu-Ala-Asp) box polypeptide 5	27	46.91	0.97309	-0.0393555	-0.159833	32	41.37	1.08077	0.112058	0.236186		9	20.68	1.09244	0.127549	0.272618	13	17.75	0.951506	-0.0717147	-0.264139
gi|94721241	isoleucine tRNA synthetase	23	36.13	0.973008	-0.0394759	-0.160189	38	35.02	0.8745	-0.193469	-0.489359
gi|13775198	SH3 domain binding glutamic acid-rich protein like 3	6	35.48	0.972867	-0.0396859	-0.16081							2	10.75	1.0113	0.0162181	0.0339154
gi|6005860	ribosomal protein L35	7	78.86	0.97275	-0.0398583	-0.16132	11	55.28	0.952354	-0.0704302	-0.197175		4	37.4	0.750442	-0.414187	-0.888909
gi|30410796	proteasome activator subunit 3 isoform 2	12	58.8	0.972639	-0.0400237	-0.161809	15	35.96	0.874234	-0.193909	-0.490404		2	11.24	0.959894	-0.0590525	-0.127471	1	19.1	0.766265	-0.384085	-1.1767
gi|4758442	glia maturation factor, beta	1	33.1	0.972366	-0.040429	-0.163007	5	42.25	0.956189	-0.0646322	-0.183406
gi|38201714	ELAV-like 1	7	45.71	0.972333	-0.0404771	-0.163149	11	31.29	1.0191	0.027291	0.0348872		27	40.49	0.95756	-0.0625646	-0.135001	34	56.75	1.04007	0.0566857	0.110972
gi|178056552	non-SMC condensin I complex, subunit D2	8	32.26	0.972324	-0.0404914	-0.163192	31	24.84	0.921329	-0.118211	-0.310642
gi|14249348	thioredoxin-like 5	3	47.97	0.97215	-0.0407496	-0.163955	8	59.35	0.780621	-0.357306	-0.878428
gi|5031595	actin related protein 2/3 complex subunit 4 isoform a	8	40.48	0.972	-0.0409715	-0.164611	8	30.95	0.887686	-0.171879	-0.438088
gi|4759224	programmed cell death 5	18	72.8	0.971957	-0.0410358	-0.164801	12	36.8	0.901828	-0.149076	-0.383938		5	34.4	1.07584	0.105468	0.225275	6	27.2	0.643111	-0.636859	-1.91516
gi|4503481	eukaryotic translation elongation factor 1 gamma	32	59.04	0.971803	-0.0412637	-0.165475	46	43.02	1.11029	0.150939	0.328518		7	22.2	1.01129	0.0162003	0.0338771	18	35.01	1.23004	0.29871	0.818027
gi|5730027	KH domain containing, RNA binding, signal transduction associated 1	2	42.89	0.971274	-0.0420503	-0.167801	4	20.99	1.34637	0.42907	0.989005							7	26.86	1.16379	0.218828	0.584656
gi|50845388	annexin A2 isoform 1	122	86.55	0.971233	-0.0421112	-0.167981	86	77.03	1.05607	0.0787113	0.156997		84	65.83	0.895482	-0.159263	-0.342331	64	70.31	1.17207	0.22906	0.614548
gi|4506203	proteasome beta 7 subunit proprotein	7	33.57	0.971121	-0.0422775	-0.168473	9	22.02	0.893188	-0.162964	-0.416918
gi|194688149	protein phosphatase 3, catalytic subunit, alpha isoform isoform 3	5	31.56	0.971064	-0.0423611	-0.16872	5	11.3	0.789335	-0.34129	-0.840394
gi|50592994	thioredoxin	31	83.81	0.971029	-0.0424133	-0.168874	21	51.43	0.968482	-0.0462022	-0.13964		9	31.43	1.36436	0.448225	0.960175	10	42.86	0.949523	-0.0747256	-0.272935
gi|25777612	proteasome 26S non-ATPase subunit 3	15	53	0.970961	-0.0425142	-0.169173	25	28.65	0.975049	-0.0364541	-0.11649
gi|193083197	ubiquitin-like domain containing CTD phosphatase 1	2	33.02	0.970863	-0.0426608	-0.169606	6	16.04	0.788599	-0.342637	-0.843592
gi|4503659	ubiquitin-like protein fubi and ribosomal protein S30 precursor	3	49.62	0.970599	-0.0430526	-0.170764	5	31.58	1.04297	0.0606948	0.114212		5	15.79	0.934797	-0.0972757	-0.209425
gi|41281429	basic leucine zipper and W2 domains 1	13	59.77	0.970474	-0.0432385	-0.171314	16	43.34	1.05654	0.0793539	0.158523							2	13.88	1.04711	0.066409	0.139378
gi|4809279	annexin VII isoform 2	9	26.84	0.970439	-0.0432906	-0.171468	11	22.34	0.989741	-0.0148773	-0.0652512
gi|110556636	tankyrase 1-binding protein 1	11	25.33	0.970325	-0.0434594	-0.171968	15	15.91	1.0869	0.120221	0.255571
gi|50727002	pseudouridylate synthase 7 homolog	6	27.23	0.970244	-0.0435798	-0.172323	12	19.67	0.838385	-0.254315	-0.633853
gi|49355721	growth and transformation-dependent protein	2	42.21	0.970078	-0.0438271	-0.173055	4	44.16	1.10268	0.141019	0.304961
gi|4759100	splicing factor, arginine/serine-rich 11	5	39.46	0.970026	-0.0439039	-0.173282	6	15.91	1.02163	0.0308695	0.0433852		5	11.98	0.982474	-0.0255091	-0.0555512
gi|55956916	myosin IE	3	28.16	0.969887	-0.0441109	-0.173894	11	17.6	0.89704	-0.156756	-0.402176
gi|4506013	protein phosphatase 1, regulatory subunit 7	1	27.78	0.969866	-0.0441434	-0.17399
gi|68299793	serine protease inhibitor, Kazal type 6	4	47.5	0.969844	-0.0441754	-0.174085	3	37.5	0.978758	-0.0309758	-0.103481
gi|114155144	tropomyosin 3 isoform 4	38	92.34	0.969641	-0.0444772	-0.174977	41	76.61	0.964565	-0.0520499	-0.153526							50	74.19	0.790625	-0.338935	-1.0448
gi|83641885	basic transcription factor 3 isoform A	9	80.58	0.969552	-0.0446092	-0.175367	7	66.02	1.04733	0.0667137	0.128505		2	36.89	0.798448	-0.324729	-0.697103	4	42.72	0.957734	-0.0623024	-0.236641
gi|4505999	protein phosphatase 1G	9	37.73	0.969542	-0.0446248	-0.175413	13	39.56	1.14862	0.199897	0.444779
gi|239750064	PREDICTED: hypothetical protein XP_002347285	23	30	0.969527	-0.0446467	-0.175478	28	23.68	0.917883	-0.123617	-0.323479		7	12.28	0.834303	-0.261357	-0.561229	15	12.11	0.917225	-0.124653	-0.418792
gi|89026256	PREDICTED: similar to actin related protein 2/3 complex subunit 1B	4	35.68	0.969096	-0.0452889	-0.177377
gi|4557014	catalase	5	37.57	0.969059	-0.045343	-0.177537	15	27.13	0.884034	-0.177826	-0.45221
gi|4507869	vasodilator-stimulated phosphoprotein	8	39.21	0.969048	-0.0453602	-0.177588	10	34.21	0.992276	-0.0111859	-0.0564852
gi|38045942	ubiquitin-activating enzyme E1C isoform 1	4	20.09	0.969029	-0.0453882	-0.177671
gi|4759140	sodium/hydrogen exchanger regulatory factor 1	15	57.82	0.968653	-0.0459479	-0.179325	19	47.49	1.09576	0.131929	0.283375							1	10.89	1.02568	0.0365793	0.0522328
gi|5454140	tumor susceptibility gene 101	4	31.79	0.968601	-0.0460258	-0.179556	4	15.13	0.597472	-0.743057	-1.79448
gi|151101459	SAPS domain family, member 1	1	8.74	0.968055	-0.0468384	-0.181958
gi|24431933	reticulon 4 isoform B	15	42.36	0.967754	-0.047288	-0.183288
gi|7669550	vinculin isoform meta-VCL	64	68.34	0.967706	-0.0473597	-0.1835	80	53.7	1.00353	0.00508207	-0.0178531		17	19.31	1.00129	0.00186103	0.00313256	20	29.63	0.880662	-0.18334	-0.590244
gi|134142337	ATP-binding cassette, sub-family C, member 1 isoform 1	8	27.63	0.967344	-0.0478993	-0.185095
gi|5453924	DNA-directed DNA polymerase delta 2	3	18.34	0.966935	-0.0485096	-0.1869	7	16.84	0.794578	-0.33174	-0.817715
gi|45643119	peroxisomal D3,D2-enoyl-CoA isomerase isoform 1	2	20.6	0.966915	-0.0485396	-0.186989	4	10.44	0.787658	-0.344359	-0.847683
gi|31317224	EGF-like repeats and discoidin I-like domains-containing protein 3	4	19.79	0.966897	-0.0485657	-0.187066	3	6.042	1.5362	0.619366	1.44091
gi|11415026	ribosomal protein L18a	13	45.45	0.966846	-0.0486416	-0.18729	9	35.8	1.04948	0.0696784	0.135546
gi|71773415	annexin VI isoform 2	31	60.72	0.966718	-0.0488334	-0.187858	31	39.43	0.91361	-0.130349	-0.339466		3	13.79	0.868823	-0.202865	-0.435817	4	20.99	0.751805	-0.41157	-1.257
gi|13994151	PDZ and LIM domain 1	8	47.11	0.96662	-0.0489795	-0.188289	17	49.85	1.09898	0.136163	0.29343
gi|34147637	COP9 signalosome subunit 6	8	23.85	0.96643	-0.0492625	-0.189126	9	20.18	0.951879	-0.0711496	-0.198883
gi|21361437	HIV-1 Tat specific factor 1	1	20.66	0.966397	-0.0493121	-0.189273												6	13.25	0.845505	-0.242116	-0.76195
gi|13124873	core-binding factor, beta subunit isoform 2	4	46.15	0.966247	-0.0495358	-0.189934	3	27.47	0.843	-0.246395	-0.615045
gi|4506901	splicing factor, arginine/serine-rich 3	11	84.15	0.966042	-0.0498429	-0.190842	18	46.34	1.0169	0.0241842	0.0275093		21	58.54	1.06896	0.0962126	0.20543	29	46.95	0.903055	-0.147114	-0.484411
gi|31711992	dihydrolipoamide S-acetyltransferase	6	31.84	0.966035	-0.0498519	-0.190869	12	21.33	0.909756	-0.136448	-0.35395
gi|171460928	acireductone dioxygenase 1	3	34.08	0.965917	-0.0500291	-0.191393	5	17.88	0.985004	-0.021799	-0.0816885
gi|66346683	SERPINE1 mRNA binding protein 1 isoform 3	42	77.61	0.965704	-0.0503477	-0.192335	28	63.36	0.888216	-0.171017	-0.436041
gi|4502989	cytochrome c oxidase subunit VIIa polypeptide 2 (liver) precursor	5	57.83	0.965642	-0.0504399	-0.192608	4	42.17	1.05867	0.0822473	0.165394
gi|87162455	hypothetical protein LOC23277	4	23.38	0.96539	-0.0508164	-0.193721	15	11.61	0.927701	-0.108268	-0.287029
gi|14110414	heterogeneous nuclear ribonucleoprotein D isoform c	17	56.86	0.965298	-0.0509531	-0.194125
gi|41327773	DEAD (Asp-Glu-Ala-Asp) box polypeptide 46	8	47.72	0.965252	-0.051022	-0.194329	19	25.02	1.09585	0.132048	0.283656
gi|19923403	exosome component 2	3	44.37	0.964909	-0.0515348	-0.195845	3	21.5	0.693372	-0.528299	-1.28449
gi|49533617	sterol O-acyltransferase 1	3	17.82	0.964887	-0.0515674	-0.195941	2	4.909	1.11382	0.155521	0.3394
gi|5901892	WD repeat and HMG-box DNA binding protein 1 isoform 1	1	14.61	0.964737	-0.0517928	-0.196608
gi|117553580	adaptor-related protein complex 3, delta 1 subunit isoform 2	2	16.13	0.964706	-0.0518391	-0.196745	8	16.05	0.984518	-0.0225099	-0.0833767
gi|27436901	mitochondrial ribosomal protein L12	11	48.99	0.964392	-0.0523084	-0.198132	9	45.45	1.18953	0.25039	0.564687		5	34.34	1.09389	0.129466	0.276728	3	39.9	0.911365	-0.133899	-0.445806
gi|148613856	DEAD box polypeptide 17 isoform 3	17	33.65	0.963648	-0.0534225	-0.201427												16	32.69	0.94313	-0.0844712	-0.301406
gi|155030240	tRNA nucleotidyl transferase, CCA-adding, 1	3	32.26	0.963497	-0.0536479	-0.202093	6	21.43	1.44564	0.531709	1.23275
gi|20544151	chromobox homolog 3	11	51.37	0.96349	-0.0536586	-0.202125	7	38.25	0.509259	-0.973528	-2.34179		15	49.73	1.24157	0.312162	0.668442	17	36.07	0.94498	-0.081645	-0.293149
gi|4506193	proteasome beta 1 subunit	3	51.87	0.963397	-0.0537971	-0.202534	6	43.57	1.08093	0.112275	0.236701
gi|155030216	PDS5, regulator of cohesion maintenance, homolog A isoform 1	3	28.95	0.963372	-0.0538354	-0.202647	8	12.79	1.12301	0.167365	0.367526
gi|4502205	ADP-ribosylation factor 4	15	51.67	0.963176	-0.0541291	-0.203516	8	38.33	0.919719	-0.120736	-0.316636
gi|73486658	aspartate aminotransferase 2 precursor	14	53.49	0.963103	-0.0542383	-0.203839	29	44.19	1.22	0.286884	0.651351
gi|17402871	BRCA2 and CDKN1A-interacting protein isoform BCCIPbeta	5	38.54	0.963013	-0.0543723	-0.204235	8	31.85	0.946297	-0.0796347	-0.219033
gi|150417996	ubiquitin-activating enzyme E1-like 2	4	17.68	0.962816	-0.0546677	-0.205109	14	16.35	0.880696	-0.183283	-0.465171
gi|4557555	endoglin isoform 2 precursor	2	14.88	0.962811	-0.0546757	-0.205132	5	10.72	1.34364	0.426148	0.982066
gi|5453668	APG7 autophagy 7-like isoform a	1	14.22	0.962746	-0.0547722	-0.205418	1	10.24	0.771165	-0.374889	-0.920183
gi|148536853	coatomer protein complex, subunit alpha isoform 2	19	34.89	0.962586	-0.0550133	-0.20613	45	36.36	0.941435	-0.087066	-0.23668
gi|12056473	N-acetylneuraminic acid phosphate synthase	4	20.06	0.962074	-0.0557797	-0.208397	7	16.71	0.938266	-0.0919314	-0.248234
gi|29568103	U1 small nuclear ribonucleoprotein 70 kDa	5	54.23	0.9618	-0.0561913	-0.209614	13	37.07	1.0693	0.096663	0.199627		16	27.46	1.00877	0.0126	0.0261578	13	54.23	1.06555	0.0915937	0.212953
gi|4506787	IQ motif containing GTPase activating protein 1	60	54.25	0.96178	-0.0562218	-0.209704	98	48.16	1.011	0.0157778	0.00754637		16	18.59	1.11047	0.151171	0.323265	40	38.14	0.960347	-0.058373	-0.225162
gi|122939157	gemin 4	1	18.15	0.961692	-0.0563538	-0.210094	4	5.671	0.69479	-0.525351	-1.27749
gi|5729980	phosphomevalonate kinase	6	53.13	0.961675	-0.0563781	-0.210166	7	31.77	0.77563	-0.36656	-0.900405
gi|4506629	ribosomal protein L29	3	89.94	0.961672	-0.0563838	-0.210183	8	45.91	1.05352	0.0752243	0.148716		2	33.33	0.971902	-0.0411176	-0.0890171	2	35.85	0.941655	-0.0867289	-0.308001
gi|4504067	aspartate aminotransferase 1	12	46.97	0.961338	-0.0568836	-0.211661	20	45.52	1.07201	0.100321	0.208314
gi|148596959	hypothetical protein LOC84293	1	24.02	0.96129	-0.0569561	-0.211875	1	4.803	1.0982	0.135143	0.291006
gi|208431836	poly A binding protein, cytoplasmic 4 isoform 3	25	54.2	0.9612	-0.0570914	-0.212275	35	51.66	1.01367	0.0195948	0.0166108							9	29	0.819114	-0.287865	-0.895602
gi|8922532	family with sequence similarity 82, member A2	2	28.51	0.96113	-0.0571961	-0.212585	1	14.47	0.962599	-0.0549928	-0.160515
gi|56699409	RNA binding motif protein, X-linked	2	50.64	0.960975	-0.0574296	-0.213275	10	32.74	0.922956	-0.115666	-0.304598		17	47.06	0.809628	-0.30467	-0.654094	21	54.99	1.00354	0.00510229	-0.0397245
gi|15451856	caveolin 1	5	41.57	0.960927	-0.0575007	-0.213485	4	35.39	0.857472	-0.221839	-0.556729		2	21.91	0.921577	-0.117824	-0.253481	2	17.42	0.88919	-0.169437	-0.549626
gi|5803092	methionyl aminopeptidase 2	1	16.53	0.960685	-0.0578652	-0.214563	3	17.78	1.10249	0.14077	0.30437
gi|4507669	tumor protein, translationally-controlled 1	3	40.12	0.960563	-0.0580471	-0.215101	7	48.26	1.21764	0.284091	0.644719
gi|38327039	heat shock 70kDa protein 4 isoform a	25	44.76	0.960421	-0.0582612	-0.215734	30	37.5	1.08104	0.112424	0.237055		5	13.45	0.97697	-0.0336136	-0.072928	4	6.786	0.763959	-0.388433	-1.18941
gi|4885281	glutamate dehydrogenase 1	12	48.57	0.960357	-0.0583573	-0.216018	25	41.04	1.21396	0.279724	0.634349
gi|25777713	S-phase kinase-associated protein 1A isoform b	4	47.85	0.960228	-0.0585514	-0.216592	6	23.93	0.818771	-0.288468	-0.714956		3	12.88	0.996744	-0.00470511	-0.0109458	8	44.17	0.934436	-0.0978323	-0.340439
gi|21361633	leucine rich repeat containing 40	4	42.86	0.960164	-0.0586471	-0.216875	12	30.56	0.85711	-0.222448	-0.558177
gi|39995082	NOL1/NOP2/Sun domain family 2 protein	36	59.32	0.959906	-0.0590345	-0.218021	46	48.11	0.969604	-0.0445329	-0.135675		2	5.085	1.58	0.659926	1.41408
gi|4507943	exportin 1	16	31.65	0.959534	-0.0595945	-0.219676	27	27.54	1.00635	0.00913375	-0.00823143
gi|13129092	transmembrane protein 109	5	52.26	0.959469	-0.0596914	-0.219963	3	13.99	1.21583	0.281942	0.639615		4	21.4	1.01022	0.0146732	0.0306028	2	16.46	1.15448	0.207247	0.550825
gi|7427519	minichromosome maintenance complex component 6	13	44.82	0.959389	-0.0598121	-0.22032	22	23.63	0.79771	-0.326064	-0.804235		1	7.186	0.591516	-0.757512	-1.62503
gi|55956788	nucleolin	59	66.62	0.959303	-0.0599422	-0.220704	56	51.13	0.94754	-0.0777408	-0.214535		99	55.49	0.985983	-0.020365	-0.044522	75	60.28	0.996534	-0.00500882	-0.0692633
gi|50345988	ATP synthase, H+ transporting, mitochondrial F1 complex, gamma subunit isoform L (liver) precursor	10	56.04	0.959229	-0.0600525	-0.22103	10	41.61	1.12697	0.172453	0.379607
gi|145580575	C-terminal binding protein 2 isoform 2	5	21.42	0.959171	-0.0601406	-0.221291
gi|4506183	proteasome alpha 3 subunit isoform 1	5	41.57	0.958778	-0.0607316	-0.223038	6	34.9	0.985004	-0.0217978	-0.0816856		2	18.43	0.988241	-0.0170651	-0.0374466
gi|156766050	AHNAK nucleoprotein 2	22	57.46	0.958719	-0.0608198	-0.223299	23	27.01	0.875639	-0.191593	-0.484903
gi|21265096	mitochondrial ribosomal protein L50	2	45.57	0.958368	-0.0613484	-0.224862	5	36.08	1.04934	0.0694848	0.135086
gi|4505317	protein phosphatase 1, regulatory (inhibitor) subunit 12A	4	33.01	0.958059	-0.0618136	-0.226238	15	21.75	1.08186	0.113508	0.23963		1	8.641	1.03923	0.0555171	0.118176
gi|9910460	nitrilase family, member 2	1	13.04	0.957605	-0.0624971	-0.228259	4	9.42	0.949326	-0.0750243	-0.208084
gi|48762932	chaperonin containing TCP1, subunit 8 (theta)	37	52.55	0.957478	-0.062689	-0.228826	36	45.26	0.968526	-0.0461369	-0.139484		8	13.32	1.02148	0.0306607	0.0648815	4	12.96	0.936107	-0.0952552	-0.33291
gi|6005993	clathrin, light polypeptide A isoform b	9	39.11	0.957461	-0.0627147	-0.228902	8	31.05	0.920468	-0.119561	-0.313848		6	19.35	1.21762	0.284061	0.608193	4	25.81	0.841253	-0.249389	-0.783198
gi|4504169	glutathione synthetase	9	35.23	0.957051	-0.0633318	-0.230727	10	17.93	0.938619	-0.0913879	-0.246943
gi|201860300	aryl hydrocarbon receptor interacting protein	5	37.88	0.956984	-0.0634335	-0.231027	10	31.52	0.926105	-0.110753	-0.29293
gi|4503521	eukaryotic translation initiation factor 3, subunit 6 48kDa	8	32.13	0.956931	-0.0635137	-0.231265	14	35.96	1.038	0.0538041	0.0978487
gi|4826898	profilin 1	47	89.29	0.956402	-0.0643115	-0.233624	46	88.57	1.09533	0.131371	0.282048		23	68.57	0.794562	-0.331768	-0.712196	24	83.57	1.10243	0.140686	0.356371
gi|14165439	heterogeneous nuclear ribonucleoprotein K isoform a	53	70.69	0.956269	-0.0645109	-0.234213	49	68.1	0.956356	-0.0643803	-0.182808		77	63.79	0.925635	-0.111485	-0.239891	54	67.03	1.04629	0.0652799	0.136079
gi|205277394	coenzyme A synthase isoform c	5	25.46	0.956236	-0.0645611	-0.234362	8	20.24	0.860136	-0.217363	-0.546102
gi|71773106	adaptor-related protein complex 2, beta 1 subunit isoform a	5	26.08	0.956173	-0.064656	-0.234642	18	20.72	1.20654	0.270881	0.613349
gi|209693464	ubiquitin related modifier 1 homolog isoform b	1	23.97	0.956012	-0.0648992	-0.235361												2	8.904	1.24883	0.320574	0.881899
gi|109633041	protein tyrosine phosphatase, receptor type, F isoform 1 precursor	2	16.2	0.956012	-0.0648994	-0.235362	5	6.293	0.840847	-0.250085	-0.623806
gi|22325364	ubiquitin associated protein 2	5	14.57	0.955583	-0.0655463	-0.237275	3	4.111	0.98394	-0.0233577	-0.0853898
gi|4506649	ribosomal protein L3 isoform a	11	53.85	0.95535	-0.0658983	-0.238315	26	53.6	1.15093	0.202801	0.451676
gi|4505749	phosphofructokinase, muscle	4	35.26	0.955136	-0.0662214	-0.239271	8	16.41	0.83887	-0.253481	-0.631871
gi|4506181	proteasome subunit alpha type 2	13	55.13	0.954462	-0.0672411	-0.242286	14	51.28	1.05677	0.079658	0.159245
gi|153945728	microtubule-associated protein 1B	12	29.86	0.954319	-0.0674562	-0.242922	31	19.77	0.968876	-0.0456161	-0.138248		16	15.44	0.946012	-0.0800699	-0.172534	7	8.468	0.955581	-0.06555	-0.246129
gi|223468597	integrin alpha-V isoform 3 precursor	15	30.14	0.954193	-0.0676469	-0.243486
gi|6912616	H2A histone family, member V isoform 1	6	79.69	0.954183	-0.0676626	-0.243532	10	48.44	1.1029	0.141302	0.305634		21	48.44	0.95358	-0.0685737	-0.147885	20	70.31	1.08481	0.117436	0.288448
gi|8923110	nuclear distribution gene E homolog 1	2	48.36	0.954104	-0.0677811	-0.243883
gi|156766045	GRB10 interacting GYF protein 2 isoform a	1	27.88	0.953926	-0.0680505	-0.244679
gi|4826734	fusion (involved in t(12;16) in malignant liposarcoma)	11	40.87	0.953765	-0.0682942	-0.2454	10	22.43	1.01773	0.0253537	0.0302866							19	29.85	1.4304	0.51642	1.45405
gi|5803225	tyrosine 3/tryptophan 5 -monooxygenase activation protein, epsilon polypeptide	47	79.22	0.953733	-0.0683424	-0.245542	45	73.73	0.944634	-0.0821728	-0.22506		15	51.37	0.975281	-0.0361102	-0.0782809	11	58.82	0.951537	-0.0716687	-0.264004
gi|4506695	ribosomal protein S19	27	82.76	0.95371	-0.0683776	-0.245646	25	46.9	1.02896	0.0411909	0.0678957		13	21.38	0.888902	-0.169904	-0.365146	15	43.45	1.0659	0.0920714	0.214348
gi|24497435	proteasome 26S ATPase subunit 5	11	52.96	0.953698	-0.0683963	-0.245702	16	48.77	0.952225	-0.0706262	-0.19764
gi|148352331	cell division cycle 10 isoform 1	5	33.41	0.95332	-0.0689677	-0.247391	8	22.88	0.849356	-0.23556	-0.589313
gi|6912482	leucine zipper-EF-hand containing transmembrane protein 1	8	38.57	0.953125	-0.0692619	-0.248261	11	23.27	1.13488	0.182544	0.403572
gi|5032087	splicing factor 3a, subunit 1, 120kDa isoform 1	12	42.5	0.952879	-0.0696351	-0.249365	34	35.69	1.11702	0.159657	0.349221		1	9.079	0.759594	-0.3967	-0.851415
gi|4506055	cAMP-dependent protein kinase catalytic subunit alpha isoform 1	4	25.36	0.952747	-0.0698353	-0.249957
gi|23110925	proteasome beta 6 subunit	10	29.71	0.952388	-0.070379	-0.251564	9	31.8	0.936678	-0.0943755	-0.254038		5	19.67	0.929558	-0.105383	-0.226808
gi|7706343	hypothetical protein LOC51647	2	28.22	0.952151	-0.0707376	-0.252625	6	48.47	0.929982	-0.104726	-0.278617
gi|4506725	ribosomal protein S4, X-linked X isoform	26	84.03	0.951859	-0.0711804	-0.253934	33	62.36	1.1079	0.147828	0.321131		3	24.71	0.813527	-0.297738	-0.639232
gi|4507231	single-stranded DNA binding protein 1	10	60.81	0.951688	-0.0714398	-0.254701	8	51.35	1.17274	0.229882	0.515987		5	29.05	1.07092	0.0988547	0.211095	10	50	1.03608	0.0511362	0.0947597
gi|5902076	splicing factor, arginine/serine-rich 1 (splicing factor 2, alternate splicing factor)	8	76.21	0.951614	-0.0715512	-0.25503	10	37.1	0.904411	-0.144949	-0.374138		53	65.32	0.896411	-0.157767	-0.339123	44	78.23	0.945475	-0.0808888	-0.29094
gi|83281438	eukaryotic translation initiation factor 3, subunit 1 alpha, 35kDa	14	47.29	0.951362	-0.0719338	-0.256161	14	48.84	0.918544	-0.122579	-0.321014		6	33.72	1.0215	0.0306882	0.0649404	9	40.7	0.873968	-0.194348	-0.6224
gi|21624607	coactosin-like 1	6	62.68	0.95112	-0.0723006	-0.257246	5	28.17	0.800643	-0.320769	-0.791663
gi|52426743	cisplatin resistance-associated overexpressed protein	2	55.32	0.951083	-0.0723562	-0.25741	4	21.3	1.0625	0.0874633	0.17778		1	9.491	0.962364	-0.055346	-0.119524	1	16.67	1.39249	0.47767	1.34084
gi|54607053	GCN1 general control of amino-acid synthesis 1-like 1	53	48.33	0.950984	-0.0725066	-0.257855	87	31.75	1.00965	0.0138535	0.00297684
gi|4506607	ribosomal protein L18	17	92.02	0.950761	-0.0728458	-0.258858	20	53.19	1.02763	0.0393199	0.0634526		8	48.4	1.14211	0.191706	0.410176	6	57.45	0.895525	-0.159195	-0.519704
gi|4506201	proteasome beta 5 subunit isoform 1	13	47.91	0.950599	-0.0730909	-0.259583	7	27	0.844205	-0.244335	-0.610152
gi|33457348	hypothetical protein LOC56005	7	49.13	0.950582	-0.0731173	-0.259661	5	25.43	1.16044	0.214674	0.479872							4	26.01	1.1295	0.17568	0.458603
gi|78042577	MAP7 domain containing 1	3	48.63	0.950468	-0.0732894	-0.26017	3	18.55	0.770464	-0.3762	-0.923297
gi|4506667	ribosomal protein P0	28	61.2	0.950412	-0.0733748	-0.260422	25	63.41	1.04699	0.0662415	0.127384		11	35.33	1.10173	0.139765	0.298811	13	33.12	1.00556	0.00799358	-0.0312779
gi|4503971	GDP dissociation inhibitor 1	12	27.52	0.95034	-0.0734847	-0.260747	21	35.35	1.0664	0.092751	0.190337
gi|149999611	signal recognition particle 14kDa (homologous Alu RNA binding protein)	8	71.32	0.950165	-0.0737503	-0.261533	6	47.06	0.906641	-0.141397	-0.365702		3	42.65	1.07041	0.0981629	0.209612	3	58.82	0.945615	-0.0806747	-0.290315
gi|17105394	ribosomal protein L23a	12	91.67	0.950026	-0.0739614	-0.262157	16	51.28	1.17848	0.236924	0.532709							7	76.92	0.838403	-0.254284	-0.797499
gi|5031815	lysyl-tRNA synthetase isoform 2	12	36.35	0.949971	-0.0740453	-0.262405	18	29.65	0.983531	-0.0239579	-0.0868153
gi|94557308	L-3-hydroxyacyl-Coenzyme A dehydrogenase precursor	3	36.62	0.94978	-0.074334	-0.263258	5	15.61	0.850477	-0.233657	-0.584793
gi|66882524	farnesyltransferase, CAAX box, alpha isoform b	2	48.26	0.949614	-0.0745867	-0.264006
gi|239756568	PREDICTED: similar to BCL2-associated transcription factor 1	2	48.79	0.949443	-0.0748474	-0.264776
gi|156564403	pyruvate dehydrogenase (lipoamide) beta	14	44.85	0.949196	-0.0752225	-0.265885	12	25.35	1.1217	0.165692	0.363553
gi|108773784	ATP-binding cassette, sub-family E, member 1	11	45.41	0.94919	-0.0752311	-0.265911	18	30.05	0.939414	-0.0901677	-0.244046
gi|4758556	PRP3 pre-mRNA processing factor 3 homolog	1	34.26	0.948627	-0.0760876	-0.268444	4	15.67	1.30106	0.379687	0.871735
gi|38045898	RAB6-interacting protein 2 isoform epsilon	1	39.96	0.948396	-0.076438	-0.26948	7	11.38	0.981572	-0.0268346	-0.0936466
gi|4507953	tyrosine 3/tryptophan 5 -monooxygenase activation protein, zeta polypeptide	62	79.59	0.948379	-0.0764638	-0.269556	51	75.92	0.933492	-0.0992902	-0.265709		26	55.51	0.931162	-0.102896	-0.221476	13	53.06	1.05212	0.0732982	0.159504
gi|154448896	exportin 7 isoform c	2	23.07	0.948301	-0.0765825	-0.269907
gi|22748641	CHMP family, member 7	1	38.41	0.948289	-0.0766021	-0.269965
gi|103471999	serine/threonine kinase 3	1	11.61	0.947971	-0.0770858	-0.271395	2	6.314	1.12389	0.168494	0.370208
gi|4502101	annexin I	71	82.37	0.947902	-0.0771901	-0.271703	56	73.99	0.92752	-0.10855	-0.287698		21	27.46	0.958802	-0.0606959	-0.130995	30	63.01	0.897903	-0.155368	-0.508526
gi|7705706	ribosomal protein S27-like	2	25	0.947778	-0.0773784	-0.27226	5	38.1	0.907228	-0.140463	-0.363485
gi|32189392	peroxiredoxin 2 isoform a	22	51.52	0.947568	-0.0776989	-0.273208	28	68.18	0.813737	-0.297365	-0.736085		20	33.84	0.790037	-0.340009	-0.729864	15	38.38	0.924555	-0.113169	-0.385245
gi|51599151	calpain, small subunit 1	5	33.58	0.947279	-0.0781391	-0.274509	12	45.9	0.924469	-0.113304	-0.298988
gi|31542319	epsilon subunit of coatomer protein complex isoform a	6	25.65	0.947161	-0.0783188	-0.275041	11	37.99	0.919129	-0.12166	-0.318832
gi|207452735	epiplakin 1	52	59.14	0.946888	-0.0787348	-0.276271	74	42.2	0.986242	-0.0199866	-0.0773844		51	28.82	1.07198	0.100283	0.214158	48	38	1.03626	0.0513794	0.09547
gi|117190254	heterogeneous nuclear ribonucleoprotein C isoform b	13	55.29	0.94672	-0.0789908	-0.277028	18	31.4	1.12218	0.166305	0.365008		60	54.95	0.869021	-0.202538	-0.435115	70	67.24	1.15907	0.212968	0.567536
gi|13904866	ribosomal protein L28 isoform 2	7	70.07	0.946329	-0.0795862	-0.278788
gi|14149627	ubiquitin specific peptidase 15	5	21.53	0.946287	-0.0796501	-0.278977	8	9.769	1.02058	0.0293927	0.0398782
gi|24497620	signal recognition particle 68kDa	10	43.22	0.946219	-0.0797537	-0.279284	22	29.67	0.960891	-0.0575549	-0.166599
gi|14149738	neurolysin	5	23.44	0.946206	-0.079774	-0.279344	15	17.9	0.967939	-0.0470121	-0.141563
gi|4503363	dolichyl-phosphate mannosyltransferase 1	6	53.85	0.945757	-0.0804584	-0.281367	8	26.92	1.08041	0.111574	0.235037
gi|14251209	chloride intracellular channel 1	25	41.91	0.945755	-0.0804613	-0.281376	22	73.03	1.01241	0.0177961	0.0123394							7	35.68	1.16368	0.21869	0.584253
gi|47458820	signal transducer and activator of transcription 3 isoform 3	4	19.67	0.945515	-0.0808283	-0.282461	13	26.59	1.01565	0.0224018	0.0232768
gi|91208418	transcription elongation regulator 1 isoform 2	4	33.7	0.944907	-0.0817558	-0.285204	11	26.56	1.11178	0.152866	0.333095
gi|56605994	CDGSH iron sulfur domain 2	1	45.19	0.944794	-0.0819278	-0.285712	6	42.22	1.29468	0.372597	0.854896
gi|83700235	eukaryotic translation initiation factor 4A2	22	55.28	0.944619	-0.0821952	-0.286503
gi|57634536	La ribonucleoprotein domain family, member 5	2	28.32	0.944586	-0.0822455	-0.286651	3	7.995	0.924838	-0.112728	-0.29762
gi|50659095	DEAD (Asp-Glu-Ala-Asp) box polypeptide 21	5	46.74	0.944576	-0.0822608	-0.286697	15	23.12	0.976437	-0.0344017	-0.111616		24	30.27	1	0	-0.000857633	23	33.72	1.0957	0.131857	0.330578
gi|224465194	secernin 1 isoform a	3	21.74	0.944271	-0.0827275	-0.288076	10	26.57	0.898562	-0.15431	-0.396368
gi|4506341	ATP-binding cassette, sub-family D, member 3 isoform a	3	31.87	0.943983	-0.0831666	-0.289375	9	13.66	0.962958	-0.054455	-0.159238
gi|65787364	coronin, actin binding protein, 1B	1	27.81	0.943529	-0.0838611	-0.291429	4	16.97	1.00073	0.00105387	-0.027419		2	3.476	0.963848	-0.0531224	-0.114756
gi|109148542	alanyl-tRNA synthetase	21	43.29	0.943504	-0.0838995	-0.291542	28	33.68	0.93306	-0.0999582	-0.267296
gi|17921989	tubulin, alpha 4a	80	63.17	0.94344	-0.0839979	-0.291833	94	70.76	0.9015	-0.149601	-0.385184		30	44.2	0.940296	-0.0888133	-0.191281	18	35.71	1.17574	0.23357	0.627724
gi|21359854	RAB geranylgeranyltransferase, beta subunit	4	24.17	0.943325	-0.0841739	-0.292353	4	11.78	0.950276	-0.0735819	-0.204659
gi|21735621	mitochondrial malate dehydrogenase precursor	32	72.78	0.943111	-0.0845011	-0.293321	32	68.64	1.23908	0.309274	0.704522		12	32.84	1.01039	0.0149145	0.0311204	6	19.82	1.06552	0.0915543	0.212838
gi|189181666	hexosaminidase A preproprotein	4	19.09	0.943079	-0.0845502	-0.293466	9	13.42	0.978454	-0.0314245	-0.104546
gi|38570062	hypothetical protein LOC51608	2	19.57	0.942995	-0.0846787	-0.293846	2	10.4	0.944434	-0.082478	-0.225785
gi|4557839	phosphomannomutase 2	5	32.11	0.942885	-0.0848468	-0.294343	7	31.3	1.01126	0.0161595	0.00845276
gi|4506195	proteasome beta 2 subunit	4	34.83	0.942508	-0.085424	-0.29605	10	37.31	0.84527	-0.242516	-0.605834
gi|193788722	hypothetical protein LOC51507	4	37.91	0.942362	-0.0856471	-0.296709	3	12.75	0.608531	-0.716598	-1.73165
gi|48255924	NADH-ubiquinone oxidoreductase flavoprotein 3 isoform a precursor	1	39.75	0.941869	-0.0864023	-0.298942
gi|4557235	acyl-Coenzyme A dehydrogenase, very long chain isoform 1 precursor	17	57.4	0.941497	-0.0869717	-0.300626	27	46.26	1.0954	0.131458	0.282257
gi|4885585	SUMO1 activating enzyme subunit 1 isoform a	8	40.75	0.940859	-0.087949	-0.303516	7	25.72	0.859329	-0.218718	-0.549317
gi|38202255	threonyl-tRNA synthetase	45	61.27	0.940843	-0.0879745	-0.303591	47	50.07	1.01356	0.0194348	0.0162308
gi|66879664	ADP-ribosylation factor 1	16	58.56	0.940642	-0.0882817	-0.304499	9	44.75	0.919426	-0.121195	-0.317728		2	20.44	0.958574	-0.0610386	-0.13173
gi|110578655	Zwilch	2	16.24	0.940141	-0.0890515	-0.306775
gi|18105007	carbamoylphosphate synthetase 2/aspartate transcarbamylase/dihydroorotase	42	37.93	0.940132	-0.0890644	-0.306814	63	28.18	1.00619	0.00889943	-0.00878787
gi|4502847	cold inducible RNA binding protein	3	44.77	0.940057	-0.0891804	-0.307157							10	35.47	1.0482	0.0679114	0.14475	5	52.91	0.738716	-0.436908	-1.33102
gi|194688135	high-mobility group box 2	5	52.63	0.940047	-0.0891945	-0.307198	2	31.58	0.821313	-0.283996	-0.704335		1	10.53	0.948105	-0.0768817	-0.165698	5	14.35	0.913272	-0.130884	-0.436995
gi|13491174	MARCKS-like 1	10	69.23	0.939989	-0.0892841	-0.307463	4	18.46	1.18025	0.239099	0.537873		2	10.77	0.95678	-0.0637414	-0.137524	1	10.77	1.09028	0.124704	0.309682
gi|15826852	acyl-Coenzyme A binding domain containing 3	1	25.76	0.939926	-0.0893815	-0.307751	8	17.23	0.95767	-0.0623992	-0.178103
gi|87159816	vacuolar H+ ATPase E1 isoform b	6	56.37	0.939894	-0.0894298	-0.307894	6	27.45	0.921261	-0.118318	-0.310895
gi|70995422	NAD(P)H menadione oxidoreductase 1, dioxin-inducible isoform c	16	62.71	0.9398	-0.0895739	-0.30832	19	39.41	1.16118	0.215586	0.482038
gi|45827731	scribble isoform a	4	34.38	0.939726	-0.0896874	-0.308656	16	14.92	1.06428	0.0898784	0.183516
gi|219283152	apoptosis inhibitor 5 isoform a	6	36.26	0.939698	-0.0897312	-0.308785
gi|105990514	filamin B, beta (actin binding protein 278)	148	60.38	0.939485	-0.0900585	-0.309753	234	62.26	1.06486	0.0906662	0.185386		25	17.1	0.950981	-0.0725112	-0.156328	47	26.1	1.08157	0.113133	0.275877
gi|6005956	dual specificity phosphatase 12	3	22.06	0.93935	-0.090265	-0.310364	6	15	0.950434	-0.0733411	-0.204087
gi|54873624	eukaryotic translation initiation factor 2A	4	28.55	0.939317	-0.090316	-0.310514	11	30.6	1.02031	0.0290101	0.0389697
gi|7661730	mitochondrial ribosomal protein S28	3	44.39	0.939202	-0.0904925	-0.311036	5	26.2	1.10727	0.14701	0.319188
gi|38570156	5'-nucleotidase, cytosolic II-like 1 protein	2	14.95	0.939159	-0.0905586	-0.311232	5	18.02	0.597486	-0.743024	-1.7944
gi|23199983	phosphatidylinositol glycan anchor biosynthesis, class K precursor	1	21.27	0.939047	-0.0907314	-0.311743	2	5.823	0.971557	-0.0416289	-0.128779
gi|4505541	USO1 homolog, vesicle docking protein	12	28.79	0.938988	-0.0908218	-0.31201	17	20.17	1.03808	0.0539111	0.0981029
gi|171460916	dynamin 1-like isoform 2	11	44.51	0.938894	-0.0909655	-0.312435
gi|7705618	mitochondrial ribosomal protein L11 isoform a	2	67.71	0.938275	-0.0919167	-0.315247												1	46.35	1.18239	0.241709	0.651501
gi|4506243	polypyrimidine tract-binding protein 1 isoform a	22	51.53	0.938115	-0.0921631	-0.315976	28	45.24	1.00296	0.00426008	-0.0198051		40	49.01	1.09584	0.13204	0.282247	41	56.91	1.03414	0.0484285	0.0868493
gi|100913206	DEAH (Asp-Glu-Ala-His) box polypeptide 9	18	32.83	0.938036	-0.0922841	-0.316334	31	20.94	0.96436	-0.0523561	-0.154253		15	16.61	0.919416	-0.12121	-0.260742	12	15.28	1.08056	0.111773	0.271905
gi|5454158	valyl-tRNA synthetase	19	38.45	0.93792	-0.0924625	-0.316861	40	36.31	1.01042	0.0149515	0.00558413
gi|61835204	mercaptopyruvate sulfurtransferase isoform 2	3	38.05	0.937891	-0.0925078	-0.316995
gi|33149331	nucleoredoxin	2	20.46	0.937801	-0.092647	-0.317407	3	14.71	0.871103	-0.199085	-0.502695
gi|6912594	phosphatidylinositol transfer protein, beta	5	33.21	0.937755	-0.0927164	-0.317612	8	30.63	0.970777	-0.0427879	-0.131532
gi|5032179	tripartite motif-containing 28 protein	14	31.74	0.937615	-0.0929324	-0.318251	32	48.62	1.02355	0.0335883	0.0498417		7	12.57	0.930995	-0.103154	-0.222029	4	9.82	1.2756	0.351174	0.971294
gi|14141159	heterogeneous nuclear ribonucleoprotein H3 isoform b	4	32.93	0.937364	-0.093318	-0.319391	12	40.18	1.08116	0.112585	0.237437		13	28.1	0.999565	-0.000628389	-0.00220495
gi|15431290	ribosomal protein L11	10	60.67	0.937337	-0.0933605	-0.319516	11	24.16	1.00348	0.00501883	-0.0180033		5	21.35	1.11062	0.151366	0.323684	6	21.35	0.94521	-0.0812936	-0.292123
gi|166235148	osteoclast stimulating factor 1	1	28.97	0.937251	-0.0934921	-0.319906	2	9.346	2.09445	1.06657	2.50289
gi|19526773	Apg3p	3	21.02	0.937249	-0.093495	-0.319914	6	11.46	0.856764	-0.22303	-0.559559
gi|5454084	serine palmitoyltransferase subunit 1 isoform a	3	31.5	0.937245	-0.0935018	-0.319934	7	15.43	1.13705	0.185295	0.410105
gi|4507185	sepiapterin reductase	3	42.53	0.937171	-0.0936155	-0.320271	6	27.97	1.04264	0.0602431	0.11314
gi|30795212	insulin-like growth factor 2 mRNA binding protein 3	9	51.47	0.936823	-0.0941522	-0.321858	28	42.49	0.828372	-0.27165	-0.675018		11	20.03	1.61291	0.689667	1.47785	11	32.99	0.941621	-0.0867812	-0.308154
gi|38372925	basigin isoform 2	18	49.81	0.936799	-0.0941892	-0.321967	20	36.8	1.31218	0.391962	0.900884		10	23.42	0.906166	-0.142153	-0.305645	8	19.33	1.08121	0.112646	0.274455
gi|217330646	activated RNA polymerase II transcription cofactor 4	21	69.29	0.936605	-0.0944879	-0.32285	10	29.13	0.908742	-0.138057	-0.35777		9	57.48	0.963883	-0.0530707	-0.114646	15	68.5	0.95643	-0.0642681	-0.242384
gi|7705893	dynactin 4 (p62) isoform b	2	21.3	0.936271	-0.0950019	-0.32437
gi|24307879	dynein, cytoplasmic 1, intermediate chain 2	10	28.06	0.936265	-0.0950107	-0.324396	11	17.55	1.03133	0.0445115	0.0757813
gi|4502171	adenine phosphoribosyltransferase isoform a	6	56.67	0.935727	-0.0958406	-0.32685	12	51.11	1.1222	0.166335	0.36508
gi|122891870	melanoma inhibitory activity family, member 3	2	25.96	0.935692	-0.095894	-0.327008	7	4.615	1.19468	0.256628	0.579501
gi|21361376	splicing factor 3a, subunit 2	3	11.42	0.935678	-0.0959156	-0.327072	4	6.25	1.09636	0.132725	0.285265
gi|63162572	chaperonin containing TCP1, subunit 3 isoform a	37	71.19	0.934793	-0.0972819	-0.331111	40	54.13	0.960668	-0.0578903	-0.167396
gi|4504919	keratin 8	60	77.85	0.934608	-0.0975668	-0.331954	110	80.54	1.39035	0.47545	1.09915		41	52.38	0.951992	-0.0709781	-0.153041	41	52.38	1.23784	0.307819	0.844637
gi|4826960	glutaminyl-tRNA synthetase	19	42.06	0.934063	-0.0984081	-0.334442	34	40.13	1.03448	0.0489109	0.0862286
gi|19224660	protein kinase C and casein kinase substrate in neurons 3	2	29.95	0.933941	-0.0985963	-0.334998	9	30.19	0.870592	-0.199932	-0.504706		1	2.594	1.10166	0.139674	0.298615	4	18.87	0.873482	-0.195151	-0.624747
gi|7706753	ubiquitin carboxyl-terminal hydrolase L5	2	25.53	0.933302	-0.0995839	-0.337918	10	34.04	1.03017	0.0428819	0.0719114
gi|22212943	ubiquitin-conjugating enzyme UBC3B	2	17.23	0.932839	-0.1003	-0.340037	2	7.563	0.802913	-0.316685	-0.781963
gi|4507797	ubiquitin-conjugating enzyme E2v2	5	57.24	0.932739	-0.100455	-0.340493
gi|20070220	protein arginine methyltransferase 5 isoform a	8	30.93	0.932611	-0.100653	-0.34108	16	23.7	0.966603	-0.0490044	-0.146294
gi|19913428	vacuolar H+ATPase B2	4	32.49	0.93249	-0.10084	-0.341633	5	19.77	0.941751	-0.0865823	-0.235532
gi|109637753	calpastatin isoform a	28	56.38	0.932421	-0.100946	-0.341946
gi|188035924	aldehyde dehydrogenase 7 family, member A1	4	33.4	0.932009	-0.101584	-0.343832	25	40.26	1.0351	0.0497676	0.0882632
gi|194239674	crystallin, zeta isoform a	9	45.9	0.931966	-0.10165	-0.344028	12	46.81	1.0747	0.103935	0.216896
gi|22202633	prefoldin subunit 5 isoform alpha	10	48.7	0.931779	-0.10194	-0.344886	6	48.7	0.907013	-0.140805	-0.364297		3	16.23	1.16853	0.224698	0.480914
gi|189458812	glucan (1,4-alpha-), branching enzyme 1	8	30.63	0.93099	-0.103163	-0.348501	18	29.49	0.920558	-0.119419	-0.31351
gi|54607051	glucocerebrosidase precursor	1	15.67	0.930874	-0.103342	-0.349029	5	14.74	1.18835	0.248957	0.561285
gi|23111030	sorting nexin 12	7	54.32	0.930682	-0.10364	-0.349912	11	50	0.993251	-0.00977024	-0.0531233
gi|24308207	leucine rich repeat containing 47	7	42.37	0.930639	-0.103707	-0.35011	21	39.11	0.925571	-0.111585	-0.294905
gi|50592988	ubiquinol-cytochrome c reductase core protein II	7	40.84	0.930628	-0.103724	-0.350159	13	38.19	1.08187	0.113522	0.239663
gi|33589854	biliverdin reductase A	5	45.61	0.930265	-0.104286	-0.351822	9	35.47	0.858402	-0.220275	-0.553015
gi|34147513	RAB7, member RAS oncogene family	16	59.42	0.930109	-0.104529	-0.352539	21	68.12	1.07223	0.100609	0.208997		4	11.59	1.09801	0.134891	0.28836
gi|4506681	ribosomal protein S11	6	79.75	0.929856	-0.104922	-0.353701	18	62.66	1.03016	0.0428734	0.0718912
gi|5031599	actin related protein 2/3 complex subunit 2	3	41.33	0.929793	-0.105019	-0.353989	6	22.33	0.877308	-0.188844	-0.478377
gi|186928852	mitochondrial ribosomal protein S7	2	29.34	0.929709	-0.10515	-0.354375	6	32.23	1.14515	0.195539	0.43443
gi|8393009	chromosome 11 open reading frame2	2	25.32	0.929562	-0.105377	-0.355046	2	10.87	0.907977	-0.139272	-0.360655
gi|4503841	ATP-dependent DNA helicase II, 70 kDa subunit	58	67	0.929492	-0.105486	-0.355369	38	57.47	0.93501	-0.0969458	-0.260142		22	33.5	1.41701	0.502854	1.0773	9	25.78	0.870604	-0.199912	-0.638656
gi|5803207	U2 small nuclear RNA auxillary factor 1 isoform a	3	37.92	0.929461	-0.105533	-0.355509	7	32.92	1.37054	0.454746	1.04998		9	22.92	0.750683	-0.413725	-0.887918	11	52.92	1.31679	0.397026	1.10525
gi|239755567	PREDICTED: similar to protein phosphatase 1 regulatory subunit 14B	3	43.54	0.929379	-0.105662	-0.355889	6	55.1	0.877057	-0.189257	-0.479357
gi|153070260	myristoylated alanine-rich protein kinase C substrate	29	76.51	0.929073	-0.106136	-0.357292	22	73.8	1.06089	0.0852693	0.17257		6	29.82	0.962293	-0.0554523	-0.119752	4	24.7	1.01672	0.023919	0.0152467
gi|6912448	mortality factor 4 like 2	2	27.43	0.928971	-0.106295	-0.357763
gi|16579885	ribosomal protein L4	26	73.77	0.92892	-0.106374	-0.357996	52	71.9	1.11531	0.157443	0.343963		8	26.23	1.35931	0.44287	0.948692	8	46.6	1.01316	0.0188673	0.000488675
gi|38202257	neutral alpha-glucosidase AB isoform 2	47	47.25	0.928801	-0.106558	-0.35854	67	45.44	1.07321	0.101926	0.212125
gi|54792069	SMT3 suppressor of mif two 3 homolog 2 isoform a precursor	6	32.63	0.928789	-0.106577	-0.358596	6	63.16	0.837171	-0.256405	-0.638815		6	58.95	1.39832	0.483697	1.03623	6	85.26	1.33195	0.41354	1.15349
gi|25777730	aldehyde dehydrogenase 1B1 precursor	17	47.78	0.928787	-0.10658	-0.358603	23	37.52	1.09306	0.128369	0.274921
gi|24430151	proteasome 26S ATPase subunit 1	14	49.55	0.928226	-0.107451	-0.361181	21	38.41	1.03862	0.0546694	0.0999036
gi|19923142	karyopherin beta 1	34	43.84	0.928014	-0.107782	-0.362159	36	33.56	1.12886	0.174869	0.385346		8	11.42	1.00633	0.00910914	0.0186731	7	10.5	0.954405	-0.0673263	-0.251318
gi|31657129	phosphoribosylformylglycinamidine synthase	13	22.87	0.927133	-0.109152	-0.366208	31	24.59	0.862268	-0.213792	-0.537621
gi|6912582	penta-EF-hand domain containing 1	1	15.14	0.927057	-0.109271	-0.36656
gi|23510381	transportin 1 isoform 2	20	32.81	0.926629	-0.109937	-0.36853	31	27.87	1.03351	0.0475535	0.0830052
gi|9257257	WD repeat-containing protein 1 isoform 1	14	35.97	0.926563	-0.110039	-0.368832	29	40.43	0.851893	-0.231256	-0.579092
gi|4758638	peroxiredoxin 6	42	88.84	0.926504	-0.110131	-0.369103	30	82.14	0.952283	-0.070537	-0.197428		5	19.64	0.859423	-0.21856	-0.469469	7	35.71	1.19622	0.258481	0.7005
gi|42542379	serine/arginine repetitive matrix 1	4	64.71	0.925989	-0.110933	-0.371477	5	16.04	0.872083	-0.197463	-0.498844		1	15.15	1.01054	0.0151261	0.031574
gi|21361794	TIP120 protein	35	41.95	0.925796	-0.111234	-0.372366	45	30.41	0.90659	-0.141478	-0.365895
gi|50428925	cytoskeleton associated protein 1	3	25.82	0.925492	-0.111707	-0.373765	7	22.54	0.92302	-0.115566	-0.304361
gi|25777732	mitochondrial aldehyde dehydrogenase 2 precursor	5	34.82	0.925429	-0.111806	-0.374056	17	33.85	1.11893	0.162121	0.355073
gi|4503049	cysteine-rich protein 2	2	41.35	0.924878	-0.112666	-0.376599	6	35.58	1.0213	0.0303999	0.04227
gi|7706353	vacuolar protein sorting 24 isoform 1	2	41.89	0.924777	-0.112823	-0.377063
gi|116812573	CWC15 homolog	2	54.59	0.92453	-0.113209	-0.378204
gi|17986283	tubulin, alpha 1a	84	64.97	0.924267	-0.113618	-0.379414							44	47.01	0.904012	-0.145586	-0.313007
gi|54112121	splicing factor 3b, subunit 3	9	28.92	0.924244	-0.113655	-0.379524	19	18.57	0.912745	-0.131715	-0.342711		13	16.93	1.06189	0.0866283	0.184881	15	17.34	1.07444	0.103583	0.24798
gi|154759421	HMT1 hnRNP methyltransferase-like 2 isoform 1	17	38.01	0.924212	-0.113705	-0.379671	14	27.49	1.01787	0.0255548	0.0307641
gi|30240932	EH-domain containing 1	4	32.4	0.924178	-0.113757	-0.379825	12	39.14	1.10251	0.140786	0.304408
gi|4507525	translocation protein 1	2	23.31	0.923836	-0.114291	-0.381403	4	15.79	1.03206	0.0455274	0.0781937
gi|14043024	BCL2-associated athanogene 3	11	48.35	0.923803	-0.114343	-0.38156	8	19.83	1.01367	0.0195845	0.0165862							2	7.826	0.995184	-0.00696463	-0.074977
gi|6912638	ras suppressor protein 1 isoform 1	4	33.21	0.923636	-0.114603	-0.382328	3	15.88	1.08685	0.120154	0.255413
gi|163644321	ubiquinol-cytochrome c reductase, Rieske iron-sulfur polypeptide 1	4	48.54	0.923557	-0.114727	-0.382693	10	33.94	1.04591	0.0647633	0.123874
gi|116812595	3'(2'), 5'-bisphosphate nucleotidase 1	2	36.69	0.923513	-0.114796	-0.382896	7	21.43	0.996532	-0.0050115	-0.0418226
gi|5031715	regulator of G-protein signalling 19 interacting protein 1 isoform 1	6	39.04	0.923256	-0.115197	-0.384083	7	24.02	1.37033	0.454523	1.04945							3	23.42	1.57401	0.654448	1.85728
gi|14043022	methionyl-tRNA synthetase	15	28.89	0.923122	-0.115407	-0.384705	24	20.56	0.955848	-0.0651469	-0.184628
gi|21361159	Wilms' tumour 1-associating protein isoform 1	1	22.98	0.92303	-0.11555	-0.385127
gi|70608174	tumor protein D52 isoform 2	15	69.57	0.92239	-0.116552	-0.38809	13	37.68	0.918444	-0.122736	-0.321386		3	31.4	0.883609	-0.178519	-0.383618	6	24.64	0.979157	-0.030388	-0.143406
gi|7661822	Roadblock-1	5	31.25	0.92236	-0.116597	-0.388224	4	21.88	1.01204	0.0172716	0.0110938		3	21.88	0.940858	-0.0879504	-0.189431	3	21.88	0.991017	-0.0130182	-0.0926621
gi|6005942	valosin-containing protein	85	62.9	0.922223	-0.116812	-0.388858	84	72.58	0.97472	-0.0369397	-0.117644		15	19.6	0.93627	-0.0950029	-0.204552	16	32.38	1.07508	0.104446	0.250499
gi|122937263	fat mass and obesity associated	4	29.11	0.9219	-0.117317	-0.390353	6	16.04	0.794611	-0.331679	-0.817571
gi|25188179	voltage-dependent anion channel 3 isoform b	19	38.87	0.921524	-0.117906	-0.392092	13	28.27	1.15301	0.20541	0.457873
gi|212276104	leucine rich repeat (in FLII) interacting protein 1 isoform 5	11	34.84	0.921	-0.118726	-0.394519	13	15.82	0.903231	-0.146833	-0.37861
gi|24475816	glycoprotein, synaptic 2	5	27.92	0.920372	-0.11971	-0.397428	13	23.38	1.15034	0.202064	0.449928
gi|4507951	tyrosine 3-monooxygenase/tryptophan 5-monooxygenase activation protein, eta polypeptide	24	48.37	0.9201	-0.120138	-0.398693	34	57.32	0.947471	-0.0778458	-0.214785							2	22.76	1.89224	0.920094	2.63334
gi|5803227	tyrosine 3/tryptophan 5 -monooxygenase activation protein, theta polypeptide	30	74.29	0.919914	-0.12043	-0.399555	38	64.49	0.899376	-0.153004	-0.393266							4	20.41	0.767832	-0.381137	-1.16809
gi|42544159	heat shock 105kD	19	41.03	0.919891	-0.120465	-0.39966	41	36.25	0.989988	-0.0145177	-0.0643973
gi|45238858	WD repeat domain 44 protein	2	21.03	0.918699	-0.122336	-0.405191	6	10.73	0.893955	-0.161726	-0.413978
gi|166795301	prenylcysteine oxidase 1	2	14.65	0.918573	-0.122534	-0.405778	1	7.129	1.10782	0.147721	0.320876
gi|41152086	serine (or cysteine) proteinase inhibitor, clade B (ovalbumin), member 6	9	40.69	0.918533	-0.122596	-0.405962	11	27.39	0.797846	-0.325817	-0.803651
gi|4507467	transforming growth factor, beta-induced, 68kDa	2	19.91	0.918429	-0.12276	-0.406446	4	9.81	1.21366	0.279361	0.633487		1	6.149	0.689515	-0.536347	-1.15083	2	4.246	0.675827	-0.565274	-1.70603
gi|19923796	NMD3 homolog	3	23.06	0.918402	-0.122803	-0.406572	3	18.69	0.952697	-0.0699102	-0.19594
gi|19923315	serine hydroxymethyltransferase 2 (mitochondrial)	24	60.52	0.918351	-0.122883	-0.40681	25	52.58	1.28252	0.358983	0.822568		4	21.83	1.06428	0.0898807	0.191854
gi|154355000	KH-type splicing regulatory protein	20	28.83	0.918047	-0.12336	-0.408221	30	41.07	1.1544	0.207137	0.461974		10	17.16	0.886998	-0.172998	-0.371779	8	21.94	1.09231	0.127378	0.317494
gi|23308577	phosphoglycerate dehydrogenase	29	39.21	0.917943	-0.123523	-0.408702	49	50.47	1.10827	0.148311	0.322278		6	13.13	0.765996	-0.384591	-0.825453	4	11.63	0.959026	-0.0603579	-0.230961
gi|4504981	galectin-1	28	80	0.917638	-0.124003	-0.410122	26	74.81	1.26117	0.334758	0.765038		12	71.85	1.00545	0.00784409	0.0159607	7	74.81	1.67558	0.744663	2.12084
gi|5803191	transcription elongation factor A 1 isoform 1	5	38.21	0.917637	-0.124005	-0.410127	5	15.28	1.01258	0.0180427	0.0129251
gi|4504811	junction plakoglobin	7	35.3	0.917596	-0.124069	-0.410317	23	40.13	1.26139	0.335011	0.765639							3	8.725	1.59103	0.669964	1.90261
gi|155030196	RAP1, GTP-GDP dissociation stimulator 1 isoform 3	6	30.15	0.91754	-0.124157	-0.410578	9	19.44	1.06715	0.0937694	0.192756
gi|224493895	t-complex 11 (mouse) like 1	1	16.7	0.917426	-0.124337	-0.411109	2	15.72	0.841279	-0.249344	-0.622048
gi|24307969	cytoplasmic FMR1 interacting protein 1 isoform a	9	24.98	0.917377	-0.124413	-0.411334	9	8.939	0.959299	-0.059948	-0.172282
gi|40254986	hydroxysteroid dehydrogenase like 2	9	37.32	0.917195	-0.124699	-0.41218	12	39.47	1.07264	0.101165	0.210318
gi|13654237	protein kinase, DNA-activated, catalytic polypeptide	45	37.89	0.917072	-0.124894	-0.412754	113	31.54	0.952372	-0.0704025	-0.197109		3	6.686	1.05738	0.080495	0.17173	2	4.966	1.03097	0.0440055	0.0739278
gi|164519146	GATA zinc finger domain containing 2A	1	16.9	0.916602	-0.125632	-0.414938												1	10.43	1.15246	0.204716	0.54343
gi|151108473	tetratricopeptide repeat domain 11	4	43.42	0.916069	-0.126471	-0.41742	5	26.32	1.09377	0.129314	0.277165							2	7.237	0.631827	-0.662398	-1.98977
gi|19913424	ATPase, H+ transporting, lysosomal V1 subunit A	9	33.55	0.91538	-0.127558	-0.420631	19	29.82	0.978449	-0.0314319	-0.104564
gi|30065645	protein phosphatase 2A, regulatory subunit B' isoform a	3	17.88	0.915067	-0.128051	-0.422091	5	18.72	0.891804	-0.165201	-0.42223							3	6.425	0.887382	-0.172373	-0.558204
gi|31377607	hypothetical protein LOC56947	7	30.12	0.914836	-0.128415	-0.423166	4	14.33	0.893084	-0.163132	-0.417317
gi|63252904	tropomyosin 1 alpha chain isoform 6	24	81.22	0.914732	-0.12858	-0.423654							19	55.92	0.926636	-0.109925	-0.236546	28	59.18	0.983356	-0.0242146	-0.125371
gi|37574726	BH3 interacting domain death agonist isoform 1	4	22.41	0.914615	-0.128763	-0.424196
gi|5454090	signal sequence receptor, delta	8	32.95	0.914471	-0.12899	-0.424868	6	30.64	1.274	0.34937	0.79974		1	6.358	0.954817	-0.0667033	-0.143875
gi|4502419	biliverdin reductase B (flavin reductase (NADPH))	3	16.02	0.914406	-0.129094	-0.425174	2	13.11	1.02397	0.034176	0.0512372
gi|4504425	high-mobility group box 1	12	67.91	0.914267	-0.129313	-0.425821	13	59.53	0.960833	-0.0576417	-0.166805							4	13.49	0.829825	-0.26912	-0.840843
gi|41393554	LUC7-like isoform b	4	51.75	0.913955	-0.129805	-0.427276
gi|34577063	adenylosuccinate synthase	13	45.39	0.913765	-0.130105	-0.428163	17	36.84	1.00962	0.0138128	0.00288016
gi|11034825	methionine adenosyltransferase II, beta isoform 1	8	23.05	0.913445	-0.13061	-0.429657	11	33.23	0.948683	-0.0760016	-0.210405
gi|4505143	cytosolic malic enzyme 1	3	19.06	0.913371	-0.130727	-0.430003	3	14.51	1.00235	0.00338597	-0.0218809
gi|18426915	drebrin 1 isoform a	9	30.2	0.91326	-0.130902	-0.43052	22	33.28	1.07124	0.099277	0.205835		23	40.22	1.10107	0.138904	0.296964	29	51	0.855296	-0.225505	-0.713423
gi|41349439	SEC31 homolog A isoform 1	12	21.07	0.912854	-0.131543	-0.432417	24	23.36	1.00566	0.00814648	-0.0105759
gi|4502011	adenylate kinase 1	6	47.94	0.912561	-0.132006	-0.433786	9	61.86	0.981215	-0.0273594	-0.0948929
gi|160420317	filamin A, alpha isoform 2	292	67.77	0.912527	-0.132061	-0.433948							69	30.9	1.09566	0.131799	0.28173	108	37.44	1.20114	0.264399	0.717787
gi|7706573	stromal cell derived factor 4 isoform 1 precursor	5	20.69	0.912466	-0.132157	-0.434233
gi|4506051	DNA primase polypeptide 1	1	14.29	0.911863	-0.133111	-0.437053	4	16.43	0.923184	-0.115309	-0.30375
gi|40018640	parafibromin	3	34.65	0.91179	-0.133227	-0.437394	6	13.37	1.15093	0.202802	0.45168
gi|27477134	nucleoporin 210	6	24.7	0.911193	-0.134171	-0.440187	11	13.25	0.922376	-0.116573	-0.306751
gi|116805340	glycyl-tRNA synthetase	19	51.83	0.911151	-0.134239	-0.440386	34	42.76	0.922593	-0.116234	-0.305948
gi|186928835	leprecan 1 isoform 1	10	25.27	0.91112	-0.134287	-0.44053	10	17.66	1.05027	0.0707577	0.138109		6	10.33	1.05135	0.072243	0.154037
gi|60279268	U2 (RNU2) small nuclear RNA auxiliary factor 2 isoform b	7	25.48	0.910893	-0.134647	-0.441594	9	32.06	1.19382	0.25558	0.577013		18	20.81	0.940963	-0.0877899	-0.189086	16	27.18	1.03863	0.0546798	0.105112
gi|34577122	nuclear factor kappa-B, subunit 1	1	22.08	0.910876	-0.134674	-0.441673	3	6.089	0.966097	-0.0497599	-0.148088
gi|4502553	calcium/calmodulin-dependent protein kinase I	1	18.65	0.910221	-0.135712	-0.444743
gi|42476169	Paf1, RNA polymerase II associated factor, homolog	2	22.03	0.909517	-0.136828	-0.448042	3	6.215	1.19823	0.260903	0.589654							3	8.475	1.13523	0.182981	0.479934
gi|4502709	cell division cycle 2 protein isoform 1	15	47.81	0.909171	-0.137377	-0.449666	18	35.02	1.03563	0.0505096	0.0900253							2	11.78	1.1064	0.145867	0.371509
gi|41350320	melanoma antigen family D, 2	10	42.08	0.90858	-0.138315	-0.452439	18	28.22	1.01848	0.0264108	0.032797
gi|4758504	hydroxysteroid (17-beta) dehydrogenase 10 isoform 1	9	63.22	0.908036	-0.139179	-0.454995	31	80.46	1.13423	0.181711	0.401593
gi|5031873	lectin, mannose-binding, 1 precursor	2	17.84	0.907962	-0.139296	-0.455339	12	38.24	1.1979	0.26051	0.58872
gi|6598323	GDP dissociation inhibitor 2 isoform 1	29	46.52	0.907928	-0.13935	-0.455499	40	63.6	0.965897	-0.0500584	-0.148797		4	18.43	1.81085	0.856665	1.8359
gi|148277071	thioredoxin reductase 1 isoform 3	41	60.71	0.907668	-0.139764	-0.456724	49	54.85	0.934388	-0.0979069	-0.262424		5	14.64	0.860543	-0.21668	-0.465438
gi|4504517	heat shock 27kDa protein 1	43	76.1	0.907125	-0.140627	-0.459275	50	94.15	0.994373	-0.00814102	-0.0492544		34	47.8	1.06385	0.0892985	0.190606	21	65.37	1.09854	0.135584	0.341468
gi|4557741	platelet-activating factor acetylhydrolase, isoform Ib, alpha subunit	6	37.32	0.906346	-0.141866	-0.462939	13	31.71	1.0004	0.000583075	-0.028537
gi|45359849	Ras-GTPase activating protein SH3 domain-binding protein 2 isoform a	3	39	0.905857	-0.142645	-0.465244	10	21.58	1.19561	0.257753	0.582172		2	9.544	0.979665	-0.0296394	-0.0644069
gi|4885637	target of myb1 isoform 1	1	14.63	0.905689	-0.142912	-0.466032	3	5.081	0.847379	-0.23892	-0.597293
gi|30795231	brain abundant, membrane attached signal protein 1	38	87.22	0.905382	-0.143402	-0.467481	18	71.37	1.12171	0.165699	0.363569		33	74.01	0.944735	-0.0820189	-0.176713	21	81.06	0.970548	-0.0431288	-0.180628
gi|212549553	interleukin enhancer binding factor 3 isoform d	11	38.53	0.905217	-0.143664	-0.468255												16	24.16	0.868297	-0.20374	-0.64984
gi|24797097	pyrroline-5-carboxylate reductase 1 isoform 1	5	40.44	0.905131	-0.143801	-0.46866	6	18.81	0.976677	-0.034046	-0.110772
gi|239748594	PREDICTED: hypothetical protein XP_002346735	2	35.11	0.904782	-0.144358	-0.470308
gi|7661734	mRNA decapping enzyme	5	48.37	0.904548	-0.144731	-0.471411	7	31.75	0.860045	-0.217516	-0.546463
gi|56090139	TRK-fused	3	17.5	0.90398	-0.145637	-0.47409	5	19.25	1.1384	0.187011	0.41418
gi|18379349	vesicle amine transport protein 1	2	23.92	0.903959	-0.14567	-0.474187	7	23.66	1.15601	0.209158	0.466773
gi|4503895	galactokinase 1	3	32.65	0.903768	-0.145975	-0.47509	6	11.22	0.983423	-0.0241155	-0.0871895
gi|20149594	heat shock 90kDa protein 1, beta	118	68.09	0.903484	-0.146429	-0.476432	134	61.33	1.12979	0.176061	0.388175		42	36.33	1.00852	0.0122377	0.0253809	36	37.71	1.10051	0.138173	0.349031
gi|56549125	dynamin 2 isoform 4	2	34.53	0.903418	-0.146534	-0.476741	8	16.17	1.21336	0.279006	0.632643
gi|5803013	endoplasmic reticulum protein 29 isoform 1 precursor	16	51.72	0.903329	-0.146677	-0.477163	13	49.43	1.1299	0.176197	0.388499		4	14.94	1.01213	0.0173916	0.0364313	6	14.18	1.19616	0.258408	0.700288
gi|68163411	activated leukocyte cell adhesion molecule	5	25.39	0.903268	-0.146774	-0.47745	7	22.3	1.32654	0.407664	0.938172
gi|154426322	ubiquitin protein ligase E3 component n-recognin 7 (putative) isoform 2	2	22.35	0.903045	-0.14713	-0.478503	3	12.24	0.866178	-0.207265	-0.52212
gi|20336294	DEAH (Asp-Glu-Ala-His) box polypeptide 30 isoform 1	7	40.28	0.903003	-0.147198	-0.478705	16	25.38	0.910583	-0.135137	-0.350835
gi|5802966	destrin isoform a	7	56.97	0.902659	-0.147747	-0.480328	14	69.7	1.0566	0.079432	0.158708
gi|4826686	DEAD (Asp-Glu-Ala-Asp) box polypeptide 1	19	39.86	0.902493	-0.148012	-0.481112	19	24.86	1.11317	0.15467	0.337379		1	4.865	1.41619	0.502016	1.07551
gi|4506597	ribosomal protein L12	12	69.7	0.902462	-0.148062	-0.48126	18	72.12	1.17372	0.231087	0.518848		4	31.52	1.21186	0.277219	0.593522	8	48.48	0.998802	-0.00172877	-0.0596809
gi|10863945	ATP-dependent DNA helicase II	28	51.37	0.902289	-0.148339	-0.482079	40	55.87	0.987371	-0.0183357	-0.073464		8	20.36	1.07234	0.100768	0.215198	6	27.19	1.08566	0.118578	0.291784
gi|116235460	YTH domain family, member 3	3	14.87	0.902212	-0.148461	-0.48244	1	7.692	1.54434	0.626986	1.459
gi|7706497	UMP-CMP kinase 1 isoform a	14	51.32	0.901753	-0.149196	-0.484614	8	19.74	0.944486	-0.0823987	-0.225597		1	7.895	1.46373	0.549649	1.17764	3	29.39	1.37752	0.46207	1.29527
gi|115298682	HBxAg transactivated protein 2	4	27.37	0.901696	-0.149287	-0.484881	12	7.916	1.08811	0.121829	0.259389
gi|23065547	glutathione S-transferase mu 1 isoform 2	5	44.75	0.901393	-0.149773	-0.486317
gi|42734438	hypothetical protein LOC51571	5	31.17	0.901029	-0.150355	-0.488039	11	22.22	0.917993	-0.123445	-0.32307
gi|4502167	amyloid beta A4 protein precursor, isoform a	2	11.95	0.901004	-0.150395	-0.488157	2	3.247	1.23538	0.304956	0.694268
gi|168229174	RNA binding motif protein 27	1	25.85	0.900617	-0.151015	-0.48999	6	8.868	0.899748	-0.152407	-0.391848
gi|23510451	N-acylaminoacyl-peptide hydrolase	9	21.72	0.90048	-0.151234	-0.490639	9	19.81	0.943125	-0.0844787	-0.230536
gi|23110942	proteasome alpha 5 subunit	12	45.23	0.900417	-0.151335	-0.490937	14	46.89	0.981381	-0.0271145	-0.0943113		3	13.28	0.983062	-0.0246451	-0.0536988	3	16.6	1.00514	0.00740203	-0.033006
gi|109389365	glucose-6-phosphate dehydrogenase isoform a	23	60.92	0.899876	-0.152203	-0.493503	33	52.66	0.957632	-0.0624574	-0.178241							2	4.771	0.771235	-0.374757	-1.14945
gi|11125770	aminoacyl tRNA synthetase complex-interacting multifunctional protein 2	4	25.31	0.899852	-0.15224	-0.493614	6	25.94	0.977397	-0.0329838	-0.108249
gi|88702793	slit-like 2	6	23.18	0.899797	-0.152329	-0.493876	4	10.55	1.20816	0.272808	0.617924
gi|4758484	glutathione-S-transferase omega 1	10	52.28	0.899647	-0.152569	-0.494586	12	41.49	0.913037	-0.131254	-0.341616
gi|23097292	processing of precursor 1, ribonuclease P/MRP subunit	3	23.93	0.899521	-0.152772	-0.495185	5	7.91	1.00813	0.0116857	-0.00217118
gi|4757852	BCS1-like	1	16.95	0.899135	-0.153391	-0.497016	5	15.04	1.11976	0.163183	0.357595
gi|71773324	aldehyde dehydrogenase 3B1 isoform b	3	27.15	0.898672	-0.154134	-0.499213
gi|19923951	C10 protein	3	28.57	0.898479	-0.154444	-0.50013	7	38.89	0.881589	-0.181821	-0.461699		2	26.98	1.12914	0.175228	0.374845
gi|66392203	NME1-NME2 protein	28	82.77	0.898222	-0.154856	-0.50135	33	72.66	1.06595	0.0921455	0.188899							7	61.05	0.741628	-0.431232	-1.31444
gi|38455394	DNA-directed DNA polymerase epsilon 4	2	41.88	0.898216	-0.154865	-0.501375	4	41.03	1.10902	0.149287	0.324595
gi|50962882	hypothetical protein LOC23131	1	27.63	0.898076	-0.15509	-0.502041
gi|4826643	annexin A3	31	69.66	0.89778	-0.155566	-0.503448	26	64.09	1.03111	0.0441973	0.0750352		4	31.58	0.87214	-0.197368	-0.424031	9	43.03	0.947946	-0.0771238	-0.279941
gi|114688046	TBC1 domain family, member 4	3	22.57	0.897354	-0.156251	-0.505474	7	8.012	0.67423	-0.568687	-1.3804
gi|38016911	stomatin isoform a	3	34.72	0.897205	-0.156491	-0.506183	8	40.63	1.08431	0.116772	0.24738
gi|23397708	copine I isoform a	13	36.69	0.896955	-0.156893	-0.507371	14	23.09	0.949157	-0.0752809	-0.208694		2	7.821	1.02035	0.02907	0.0614708
gi|20127454	5-aminoimidazole-4-carboxamide ribonucleotide formyltransferase/IMP cyclohydrolase	32	65.54	0.896623	-0.157427	-0.50895	51	64.36	0.971104	-0.0423028	-0.130379		5	21.96	0.870932	-0.199368	-0.428319	5	21.11	0.93754	-0.0930482	-0.326463
gi|42542403	CGI-01 protein isoform 1	1	19.74	0.896393	-0.157796	-0.510042
gi|5174735	tubulin, beta, 2	125	72.36	0.896336	-0.157889	-0.510317	188	85.17	1.62604	0.701366	1.63564
gi|4826659	F-actin capping protein beta subunit	12	56.62	0.896134	-0.158214	-0.511276	27	57.72	1.02935	0.041739	0.0691974
gi|4503513	eukaryotic translation initiation factor 3, subunit 2 beta, 36kDa	8	37.85	0.89552	-0.159202	-0.514198	10	24.92	0.804996	-0.312946	-0.773086
gi|8923448	mitochondrial ribosomal protein L16	1	50.2	0.895285	-0.159582	-0.515321
gi|28827795	chromatin modifying protein 4B	9	43.3	0.895107	-0.159867	-0.516166	8	20.98	1.1559	0.209019	0.466442		2	20.09	0.982526	-0.0254323	-0.0553866	3	25	1.12698	0.172464	0.449207
gi|68303575	casein kinase 1, alpha 1 isoform 1	1	20.55	0.89437	-0.161056	-0.519681
gi|15991827	hexokinase 1 isoform HKI-R	8	42.9	0.894368	-0.16106	-0.519693
gi|88999583	myosin, light chain 6, alkali, smooth muscle and non-muscle isoform 2	27	59.6	0.894324	-0.161131	-0.519902	31	76.16	0.896521	-0.15759	-0.404157		24	66.89	1.09173	0.126616	0.270617	20	66.89	0.970318	-0.0434701	-0.181625
gi|4506057	cAMP-dependent protein kinase catalytic subunit beta isoform 2	3	26.5	0.894188	-0.16135	-0.52055	8	21.37	0.959816	-0.0591705	-0.170436
gi|40068518	phosphogluconate dehydrogenase	27	53	0.893922	-0.161779	-0.521818	33	49.9	1.02299	0.0327945	0.0479567							2	14.91	0.90707	-0.140714	-0.465714
gi|42544174	deoxythymidylate kinase (thymidylate kinase)	11	55.19	0.892624	-0.163875	-0.528015	15	48.58	0.908379	-0.138633	-0.359139
gi|20127486	mannose 6 phosphate receptor binding protein 1	12	60.37	0.892476	-0.164114	-0.528724	12	35.71	1.01327	0.0190187	0.0152427		1	3.917	0.916969	-0.125055	-0.268987	1	5.991	0.816932	-0.291711	-0.90684
gi|28373194	adhesion regulating molecule 1 precursor	4	23.34	0.892264	-0.164457	-0.529738	4	15.72	0.901426	-0.149719	-0.385465
gi|42491362	IKK interacting protein isoform 2	2	53.14	0.892262	-0.164461	-0.529747	5	30.57	1.25689	0.329864	0.753417
gi|18375632	HLA-B associated transcript-3 isoform b	2	12.88	0.892189	-0.164579	-0.530097	7	10.92	0.861549	-0.214995	-0.540478
gi|4504341	histone acetyltransferase 1 isoform a	2	32.22	0.892118	-0.164694	-0.530438	7	25.06	0.800283	-0.321418	-0.793203
gi|38569421	ATP citrate lyase isoform 1	54	57.95	0.891441	-0.165789	-0.533677
gi|4507949	tyrosine 3-monooxygenase/tryptophan 5-monooxygenase activation protein, beta polypeptide	35	73.98	0.891418	-0.165826	-0.533784	29	61.79	1.04892	0.0689096	0.13372		12	38.62	0.838411	-0.25427	-0.546035	5	36.18	0.999665	-0.000483008	-0.0560415
gi|118344454	sperm associated antigen 7	3	48.46	0.890453	-0.167389	-0.538407	2	13.66	0.827024	-0.273999	-0.680597
gi|54873613	agrin	1	12.47	0.890264	-0.167696	-0.539313
gi|39753957	lamina-associated polypeptide 1B	3	18.01	0.88991	-0.168268	-0.541006	5	12.86	1.19956	0.262506	0.593461
gi|61676188	HECT, UBA and WWE domain containing 1	17	23.8	0.889766	-0.168503	-0.541699	37	13.35	0.901646	-0.149366	-0.384627
gi|4504011	glutamate-cysteine ligase regulatory protein	9	32.85	0.889378	-0.169131	-0.543557	13	33.21	1.12915	0.175233	0.386211
gi|4507149	superoxide dismutase 1, soluble	16	63.64	0.889209	-0.169405	-0.544368	9	61.04	0.896091	-0.158283	-0.405802		9	38.96	0.708513	-0.497135	-1.06676	5	30.52	0.846201	-0.240928	-0.758482
gi|18677735	proline-rich coiled-coil 1	4	22.47	0.889047	-0.169668	-0.545145	2	3.371	0.943842	-0.0833821	-0.227932
gi|115430223	galectin 3	8	48.8	0.889002	-0.169741	-0.545361	9	28.4	1.05627	0.0789777	0.157629
gi|5031569	ARP1 actin-related protein 1 homolog A, centractin alpha	5	20.21	0.888818	-0.17004	-0.546245	15	38.03	1.10751	0.147319	0.319922
gi|5453634	dynein, cytoplasmic, light intermediate polypeptide 2	1	25.41	0.888372	-0.170764	-0.548387	3	12.8	0.809763	-0.304429	-0.752859
gi|7657015	hypothetical protein LOC51493	9	39.41	0.888233	-0.170991	-0.549056	11	27.72	0.957229	-0.0630647	-0.179683							3	9.703	1.0662	0.0924828	0.21555
gi|5174391	aldo-keto reductase family 1, member A1	6	33.54	0.888163	-0.171104	-0.54939	15	42.46	0.723594	-0.466748	-1.13832
gi|40786408	SFT2 domain containing 2	2	6.25	0.887885	-0.171556	-0.550726	2	6.25	0.948614	-0.076107	-0.210655
gi|4758528	hepatocyte growth factor-regulated tyrosine kinase substrate	2	19.18	0.887741	-0.17179	-0.551418	5	6.306	0.829747	-0.269257	-0.669335
gi|62198235	drebrin-like isoform b	5	38.37	0.887311	-0.172488	-0.553482	9	23.26	0.930698	-0.103615	-0.27598
gi|12408675	prefoldin subunit 2	10	64.94	0.88715	-0.17275	-0.554257	6	74.03	0.915661	-0.127115	-0.331787							2	7.792	0.829844	-0.269088	-0.840747
gi|217330598	glyoxalase domain containing 4	5	31.21	0.887093	-0.172843	-0.554534	7	25.5	0.919674	-0.120805	-0.316802							2	9.732	0.881838	-0.181415	-0.584618
gi|7657162	HLA class II region expressed gene KE2	7	69.77	0.887049	-0.172915	-0.554746	8	65.12	0.900119	-0.151812	-0.390434		1	25.58	1.331	0.412506	0.88359
gi|109148508	otubain 1	7	31	0.886946	-0.173081	-0.555237	9	33.58	0.722722	-0.468488	-1.14245
gi|5174529	methionine adenosyltransferase II, alpha	8	36.46	0.886849	-0.173239	-0.555704	17	44.56	1.09602	0.132273	0.28419
gi|4502197	ADP-ribosylation factor domain protein 1 isoform alpha	1	25.26	0.886807	-0.173307	-0.555906	2	7.84	1.20006	0.263109	0.594893
gi|4502891	chloride channel, nucleotide-sensitive, 1A	5	35.44	0.886576	-0.173684	-0.557021	5	21.1	0.542915	-0.881202	-2.12254
gi|4506407	RAN binding protein 1	10	60.7	0.88648	-0.173839	-0.557479	10	49.25	0.911855	-0.133124	-0.346056							3	26.37	0.876799	-0.189682	-0.608771
gi|24308201	chromosome 20 open reading frame 3	9	28.37	0.886429	-0.173924	-0.557728	8	25.48	0.985868	-0.020534	-0.0786844
gi|4506691	ribosomal protein S16	8	56.16	0.886226	-0.174253	-0.558703	14	60.27	1.0325	0.046146	0.0796628		7	44.52	1.15975	0.213818	0.457586	2	21.92	0.892422	-0.164203	-0.534335
gi|21361462	EH-domain containing 2	3	27.99	0.88608	-0.174491	-0.559406	10	25.97	1.07109	0.0990762	0.205358
gi|4507793	ubiquitin-conjugating enzyme E2N	7	61.18	0.885908	-0.174771	-0.560232	9	57.89	1.20452	0.268463	0.607607
gi|5031635	cofilin 1 (non-muscle)	39	92.17	0.885807	-0.174936	-0.56072	47	74.1	1.13307	0.180231	0.398079		18	50	0.926326	-0.110408	-0.237581	14	57.23	0.995379	-0.00668253	-0.0741529
gi|4758356	flap structure-specific endonuclease 1	8	39.21	0.885795	-0.174955	-0.560777	15	29.74	1.08814	0.121865	0.259476		2	9.737	0.815329	-0.294545	-0.632387	8	35.53	0.983883	-0.0234412	-0.123112
gi|4504505	hydroxysteroid (17-beta) dehydrogenase 4	15	50.68	0.885709	-0.175096	-0.561193	23	32.2	1.30353	0.382422	0.878229		1	2.038	0.794293	-0.332256	-0.713242
gi|193083110	poly(rC) binding protein 2 isoform e	12	49.31	0.885611	-0.175255	-0.561665	19	40.17	1.11938	0.162698	0.356443
gi|5901922	cell division cycle 37 protein	7	35.19	0.885516	-0.175409	-0.562121	7	28.84	0.92249	-0.116395	-0.306329							3	13.76	0.93126	-0.102744	-0.354787
gi|24308356	lipase maturation factor 2	2	10.41	0.885224	-0.175885	-0.563528	4	20.82	0.930776	-0.103494	-0.275692
gi|223890243	ribosomal protein L10	3	60.75	0.884743	-0.17667	-0.565848	11	49.53	1.05046	0.0710248	0.138743
gi|6912494	microtubule-associated protein, RP/EB family, member 1	10	43.28	0.884196	-0.177562	-0.568485	16	51.87	1.12414	0.168816	0.370972		3	23.51	0.950713	-0.0729183	-0.157201	6	30.97	0.990732	-0.0134334	-0.093875
gi|7706057	mitochondrial ribosomal protein L27	1	42.57	0.88413	-0.177669	-0.568804	4	26.35	1.29523	0.373205	0.856342
gi|42490749	ATP-binding cassette, sub-family B, member 7	6	35.19	0.883354	-0.178937	-0.57255	5	10.76	1.13209	0.178983	0.395115
gi|4506921	small glutamine-rich tetratricopeptide	2	21.09	0.883162	-0.17925	-0.573477	8	17.25	0.819764	-0.28672	-0.710804
gi|108796653	phosphoglycolate phosphatase	3	28.97	0.88315	-0.179269	-0.573534	5	19.31	0.884231	-0.177505	-0.451448
gi|4505023	Down syndrome critical region protein 2 isoform a	6	26.39	0.883088	-0.179371	-0.573835	5	23.26	0.798301	-0.324995	-0.801699
gi|149363636	plexin B2	4	18.06	0.883025	-0.179474	-0.57414	16	8.923	0.814766	-0.295541	-0.731754
gi|19923855	SYAP1 protein	1	15.91	0.882975	-0.179556	-0.574382	14	35.23	1.05469	0.0768197	0.152505
gi|4502107	annexin 5	53	79.06	0.882865	-0.179736	-0.574913	48	69.38	0.926324	-0.110412	-0.29212		27	48.44	0.769143	-0.378676	-0.812771	26	44.69	0.875876	-0.191202	-0.613211
gi|40805868	tumor protein D52-like 2 isoform c	17	75.45	0.882522	-0.180295	-0.576567	19	66.82	0.825257	-0.277084	-0.687923
gi|5031755	heterogeneous nuclear ribonucleoprotein R isoform 2	14	44.39	0.882323	-0.180621	-0.57753	22	30.96	1.00709	0.0101977	-0.00570482		53	47.87	0.970029	-0.0439005	-0.0949839	55	52.61	1.05716	0.0801913	0.179642
gi|4506019	alpha isoform of regulatory subunit B55, protein phosphatase 2	5	32.21	0.881984	-0.181176	-0.579173	5	12.75	0.966391	-0.0493204	-0.147044
gi|42734430	polymerase I and transcript release factor	6	47.69	0.881807	-0.181465	-0.580027	12	48.72	1.23678	0.306593	0.698155		4	20	1.07996	0.110976	0.237085
gi|72534670	phospholipase A2-activating protein	3	13.96	0.881583	-0.181832	-0.581112	18	21.89	1.02078	0.0296782	0.0405561
gi|187608732	zinc finger protein 9 isoform 2	8	59.55	0.881582	-0.181834	-0.581117
gi|14110407	heterogeneous nuclear ribonucleoprotein D-like	9	45.48	0.880984	-0.182813	-0.584013	14	31.9	0.931723	-0.102026	-0.272207		21	39.52	1.13267	0.179726	0.38449	29	56.9	1.1186	0.161699	0.417758
gi|6912238	peroxiredoxin 5 isoform a precursor	20	74.77	0.880841	-0.183046	-0.5847	19	64.49	0.964768	-0.0517461	-0.152805		5	23.83	0.914079	-0.12961	-0.278751	8	44.86	0.968762	-0.0457853	-0.188388
gi|19913412	major vault protein	6	30.35	0.880477	-0.183643	-0.586467	12	20.6	1.2224	0.289716	0.658077
gi|17999541	vacuolar protein sorting 35	16	31.53	0.880437	-0.183708	-0.586659	26	27.51	0.792753	-0.335057	-0.825593
gi|25470890	DAZ associated protein 1 isoform a	2	24.07	0.88035	-0.183851	-0.587083	4	12.96	1.00495	0.0071279	-0.0129948		4	14.55	0.962023	-0.0558568	-0.120619	6	32.8	0.983132	-0.0245436	-0.126332
gi|4506619	ribosomal protein L24	10	80.89	0.880298	-0.183936	-0.587332	15	42.04	1.11761	0.160416	0.351024							4	56.05	0.885267	-0.175816	-0.56826
gi|4507217	signal recognition particle 9kDa isoform 2	1	48.84	0.880025	-0.184384	-0.588657	4	25.58	0.912273	-0.132462	-0.344484		1	25.58	1.00355	0.00511223	0.0101034
gi|4506749	ribonucleoside-diphosphate reductase M1 chain	20	37.25	0.879794	-0.184762	-0.589776	32	29.8	0.872515	-0.196749	-0.497147
gi|8923541	hypothetical protein LOC54987	1	38.75	0.879555	-0.185155	-0.590936	3	25.62	0.777364	-0.363338	-0.892753
gi|157412270	heterogeneous nuclear ribonucleoprotein M isoform b	19	46.6	0.879403	-0.185404	-0.591673	22	32.71	1.15151	0.203529	0.453404		17	26.63	1.10244	0.1407	0.300814
gi|223555917	metadherin	13	45.53	0.879255	-0.185647	-0.592393	10	21.82	1.01375	0.019708	0.0168795
gi|5453710	LIM and SH3 protein 1	13	33.72	0.878929	-0.186182	-0.593973	13	41.38	1.10284	0.141224	0.305447		2	12.26	1.23552	0.305121	0.653346	1	25.29	0.973236	-0.0391379	-0.168969
gi|21618342	signal transducer and activator of transcription 5A	1	14.74	0.878258	-0.187284	-0.597232	6	9.194	0.831914	-0.265494	-0.660399
gi|156564401	vesicle-fusing ATPase	12	47.18	0.87822	-0.187346	-0.597417	22	28.09	1.0825	0.11437	0.241676
gi|23943920	cytosolic phospholipase A2, group IVA	3	18.02	0.878113	-0.187522	-0.597935	10	18.83	0.88438	-0.177262	-0.45087
gi|4885579	RCD1 required for cell differentiation1 homolog	2	27.76	0.877952	-0.187785	-0.598715	4	10.7	1.00259	0.00372978	-0.0210644
gi|5031631	scavenger receptor class B, member 2	5	21.13	0.877689	-0.188219	-0.599997	4	17.99	1.06862	0.0957428	0.197442
gi|4504373	hexosaminidase B preproprotein	11	25.72	0.877195	-0.189031	-0.602397	18	19.06	1.10701	0.14667	0.31838
gi|156071459	solute carrier family 25, member 5	26	59.73	0.877143	-0.189116	-0.602651	38	56.38	1.38443	0.46929	1.08452		8	28.19	1.07493	0.10424	0.222642	2	22.15	1.0483	0.06805	0.144172
gi|38570099	glutamine-rich 1	1	13.27	0.877054	-0.189262	-0.603082	3	7.216	0.841786	-0.248474	-0.619981
gi|4503143	cathepsin D preproprotein	5	37.62	0.877048	-0.189272	-0.603109	9	38.83	1.43656	0.522616	1.21115
gi|4503727	FK506 binding protein 3, 25kDa	4	53.13	0.876784	-0.189707	-0.604398	4	28.57	0.735832	-0.442552	-1.08087
gi|21361181	Na+/K+ -ATPase alpha 1 subunit isoform a	23	49.36	0.876633	-0.189954	-0.605128	47	40.18	1.29324	0.370993	0.851087
gi|56550081	BUB3 budding uninhibited by benzimidazoles 3 isoform b	7	29.45	0.876129	-0.190785	-0.607583	5	13.5	0.909861	-0.136282	-0.353555		3	9.202	0.948024	-0.077005	-0.165963
gi|38679960	acetyl-Coenzyme A carboxylase alpha isoform 1	6	23.54	0.876023	-0.19096	-0.608102
gi|4557317	annexin A11	10	41.19	0.875958	-0.191067	-0.608417	18	30.69	0.955651	-0.0654436	-0.185333							2	7.327	0.951122	-0.0722971	-0.26584
gi|5174539	cytosolic malate dehydrogenase	23	67.96	0.875703	-0.191487	-0.609659	18	40.72	0.903132	-0.146991	-0.378985		4	18.56	0.904787	-0.14435	-0.310356	7	28.74	0.859159	-0.219003	-0.694428
gi|68509926	DEAH (Asp-Glu-Ala-His) box polypeptide 15	13	43.77	0.875573	-0.1917	-0.610291	17	25.41	1.06372	0.0891166	0.181707		5	9.182	1.2035	0.267236	0.572119	4	10.57	0.909633	-0.136643	-0.453822
gi|4504263	histone cluster 1, H2bm	17	91.27	0.875353	-0.192063	-0.611363												92	85.71	1.22771	0.295973	0.810029
gi|6006011	integrin alpha 3 isoform b precursor	9	18.57	0.874567	-0.193359	-0.615196	8	9.662	0.816656	-0.2922	-0.723819
gi|13376840	WD repeat domain 61	3	18.36	0.874566	-0.193361	-0.615202	5	31.8	0.826109	-0.275595	-0.684386
gi|32171186	B-cell receptor-associated protein 31 isoform b	3	44.72	0.874164	-0.194024	-0.617163	2	25.2	1.13952	0.18843	0.417549
gi|4885225	Ewing sarcoma breakpoint region 1 isoform EWS	6	30.03	0.873767	-0.194679	-0.619099	5	15.24	1.10426	0.143076	0.309846
gi|11321634	CD2-associated protein	4	25.51	0.873051	-0.195862	-0.622596	4	15.02	0.884765	-0.176634	-0.449381
gi|166795268	retinol dehydrogenase 11	1	25.79	0.87282	-0.196244	-0.623726	8	22.96	1.1559	0.209019	0.466442
gi|52352803	solute carrier family 30 (zinc transporter), member 1	4	15.38	0.87276	-0.196342	-0.624016	2	11.44	1.33499	0.41683	0.959938
gi|4507785	ubiquitin-conjugating enzyme E2I	6	38.61	0.872726	-0.1964	-0.624187	4	41.14	0.925448	-0.111776	-0.29536
gi|148491091	solute carrier family 25 member 24 isoform 1	8	36.69	0.872115	-0.197409	-0.627171
gi|170932514	paxillin isoform 1	2	15.74	0.87194	-0.1977	-0.62803
gi|23510340	ubiquitin-activating enzyme E1	62	49.72	0.870871	-0.199468	-0.63326	75	45.27	0.957446	-0.0627367	-0.178905		10	12.19	0.91462	-0.128756	-0.276922	9	13.04	0.944987	-0.0816341	-0.293117
gi|5031887	LIM domain containing preferred translocation partner in lipoma	1	11.11	0.870806	-0.199576	-0.633578	4	6.699	0.876669	-0.189896	-0.480875
gi|4507555	thymopoietin isoform alpha	2	25.79	0.870631	-0.199867	-0.634439							10	15.27	0.451022	-1.14873	-2.46383	10	12.54	0.905017	-0.143983	-0.475264
gi|27597059	DnaJ homolog, subfamily C, member 9	7	53.08	0.870414	-0.200226	-0.6355	9	44.23	1.03675	0.0520667	0.0937228		5	18.85	0.893426	-0.16258	-0.349442	7	31.54	0.908517	-0.138415	-0.458999
gi|116812577	LUC7-like 2	9	65.31	0.870269	-0.200467	-0.636213	11	33.16	1.11322	0.154745	0.337557							2	32.65	1.36988	0.454051	1.27184
gi|16306548	seryl-tRNA synthetase	12	39.88	0.870034	-0.200857	-0.637366	15	30.93	0.843857	-0.24493	-0.611566
gi|127139033	cytochrome P450 reductase	9	35	0.869682	-0.20144	-0.639089	15	29.41	1.4162	0.502029	1.16226
gi|15626999	inosine triphosphatase isoform a	2	41.24	0.869342	-0.202005	-0.640759	6	25.77	0.922913	-0.115734	-0.304758
gi|22208971	high mobility group AT-hook 1 isoform a	2	69.16	0.869305	-0.202066	-0.640942	1	49.53	1.37203	0.456308	1.05369		11	67.29	0.814753	-0.295565	-0.634574	12	75.7	1.58715	0.666438	1.89231
gi|9910542	SAR1a gene homolog 1	6	45.45	0.868735	-0.203013	-0.643739	6	41.92	0.701177	-0.51215	-1.24614							2	5.556	0.996661	-0.00482504	-0.0687264
gi|150418007	RAN binding protein 2	3	19.57	0.868612	-0.203216	-0.64434	14	9.708	1.00375	0.00540714	-0.0170811
gi|55770834	centromere protein F	1	31.57	0.868391	-0.203584	-0.645428
gi|4506625	ribosomal protein L27a	3	74.32	0.867805	-0.204556	-0.648304	8	32.43	1.4967	0.581781	1.35165							2	14.19	0.956616	-0.0639885	-0.241567
gi|112293277	DnaJ (Hsp40) homolog, subfamily C, member 8	8	58.5	0.867381	-0.205262	-0.650391	6	26.88	1.01751	0.0250363	0.0295329							4	36.36	0.940819	-0.0880112	-0.311748
gi|53729363	leucine rich repeat and sterile alpha motif containing 1	1	28.22	0.866857	-0.206133	-0.652967
gi|6466466	RAN binding protein 3 isoform RANBP3-d	5	20.46	0.865583	-0.208257	-0.659245	8	16.05	0.914623	-0.128751	-0.33567
gi|83376130	eukaryotic translation elongation factor 1 beta 2	18	70.67	0.865557	-0.2083	-0.659373	22	71.56	1.05408	0.0759775	0.150505		8	16.89	1.04516	0.0637185	0.13576	6	27.11	1.10591	0.145235	0.369661
gi|48255933	high-mobility group nucleosome binding domain 1	2	69	0.865514	-0.208371	-0.659582							7	52	1.08312	0.115198	0.246136	11	88	1.01816	0.0259609	0.0212121
gi|10092601	eukaryotic translation initiation factor 4 gamma, 3	3	30.91	0.865485	-0.20842	-0.659728	10	8.265	0.589717	-0.761904	-1.83924
gi|13994259	mitochondrial ribosomal protein S5	2	46.51	0.864809	-0.209547	-0.663059	4	15.35	1.43597	0.522023	1.20974
gi|4557032	L-lactate dehydrogenase B	64	70.36	0.864741	-0.209659	-0.663392	67	58.08	1.00152	0.00219833	-0.0247012		18	33.53	1.00569	0.00819008	0.0167026	19	35.03	0.824832	-0.277827	-0.866279
gi|4826878	oxidative-stress responsive 1	14	50.09	0.864407	-0.210217	-0.66504	16	32.64	0.980604	-0.0282581	-0.097027
gi|91984773	apolipoprotein A-I binding protein precursor	2	22.92	0.863441	-0.21183	-0.669811	4	17.36	0.990203	-0.0142034	-0.0636509
gi|8922331	mago-nashi homolog B	4	28.38	0.862972	-0.212615	-0.67213	5	27.03	0.991625	-0.0121333	-0.0587349		9	27.03	0.936286	-0.0949784	-0.204499	14	42.57	1.20397	0.267803	0.727732
gi|32129199	cytokine induced protein 29 kDa	5	49.52	0.861924	-0.214367	-0.677312	13	45.24	0.794241	-0.332351	-0.819167		6	24.76	0.820352	-0.285686	-0.613391
gi|119943112	7-dehydrocholesterol reductase	3	20.21	0.860922	-0.216045	-0.682274	9	20.84	1.12873	0.174706	0.384959
gi|118402586	glyoxalase I	4	48.37	0.860694	-0.216428	-0.683407	4	27.17	0.934689	-0.0974413	-0.261319
gi|4507645	triosephosphate isomerase 1 isoform 1	88	83.94	0.860661	-0.216482	-0.683567	60	87.95	1.05111	0.0719116	0.140849		42	82.73	0.874661	-0.193204	-0.415104	35	64.26	0.826702	-0.27456	-0.856734
gi|4502227	ADP-ribosylation factor-like 1	3	31.49	0.860545	-0.216678	-0.684146	1	25.97	1.12194	0.165992	0.364265
gi|197245458	proteasome assembling chaperone 3	3	42.62	0.860058	-0.217494	-0.686559	2	18.85	0.938951	-0.0908786	-0.245734
gi|9966827	PEST-containing nuclear protein	7	47.19	0.860037	-0.217529	-0.686662	7	67.98	0.974327	-0.0375217	-0.119026
gi|62244044	OCIA domain containing 2 isoform 1	1	27.27	0.859482	-0.21846	-0.689415
gi|4759264	COP9 constitutive photomorphogenic homolog subunit 2 isoform 1	3	41.76	0.85944	-0.218532	-0.689627	10	30.25	1.06633	0.0926509	0.190099
gi|26051237	nucleoporin 54kDa	1	18.15	0.859347	-0.218688	-0.690088	5	18.34	0.965285	-0.0509724	-0.150968
gi|26051240	tumor necrosis factor, alpha-induced protein 2	2	26.76	0.859205	-0.218925	-0.690791	2	7.034	2.08716	1.06154	2.49096
gi|4505257	moesin	76	83.36	0.858934	-0.219381	-0.692138	61	61.35	1.07452	0.103693	0.216321		27	45.06	0.832958	-0.263684	-0.566218	22	51.65	0.886121	-0.174425	-0.564197
gi|38202214	SEC23-related protein A	9	27.58	0.858847	-0.219527	-0.692569	18	19.74	1.19306	0.254665	0.57484
gi|5803133	RAB32, member RAS oncogene family	5	36.44	0.85867	-0.219825	-0.69345	8	47.11	1.19603	0.258253	0.583361
gi|11056061	thymosin, beta 4	21	88.64	0.85836	-0.220345	-0.694988
gi|5729810	emopamil binding protein (sterol isomerase)	6	20.87	0.85825	-0.220531	-0.695538	4	20.43	1.5671	0.6481	1.50914
gi|33457336	chromosome 14 open reading frame 4	1	16.71	0.857321	-0.222093	-0.700158	3	8.92	1.14499	0.195329	0.433932
gi|19913443	hippocalcin-like 1	3	29.53	0.856992	-0.222647	-0.701793	8	40.41	0.980721	-0.0280857	-0.0966176
gi|5803185	synaptophysin-like 1 isoform a	2	12.74	0.856449	-0.22356	-0.704495	2	4.247	1.46734	0.553207	1.2838
gi|106049528	pyruvate carboxylase precursor	7	32.6	0.855702	-0.224819	-0.708217	15	22.24	1.27229	0.347433	0.795138
gi|9910280	UDP-glucose ceramide glucosyltransferase-like 1 isoform 1	6	29.13	0.855599	-0.224994	-0.708733	10	7.138	1.05973	0.0836971	0.168837
gi|41281453	serine/threonine kinase 2	2	32.71	0.854652	-0.226591	-0.713456	9	17.25	0.588798	-0.764155	-1.84459
gi|4757838	BCL2-associated X protein isoform beta	2	27.52	0.853754	-0.228108	-0.717941	1	26.15	1.21501	0.280971	0.637309
gi|7657236	inositol(myo)-1(or 4)-monophosphatase 2	2	28.82	0.853723	-0.22816	-0.718097
gi|4506017	protein phosphatase 2, catalytic subunit, alpha isoform	3	21.04	0.85288	-0.229585	-0.72231	9	38.83	0.834405	-0.26118	-0.650154
gi|4506631	ribosomal protein L30	6	60	0.85276	-0.229789	-0.722912	10	55.65	1.13389	0.181279	0.400567							3	53.91	0.937679	-0.0928335	-0.325836
gi|4505763	phosphoglycerate kinase 1	58	84.89	0.852737	-0.229827	-0.723025	66	79.86	0.984503	-0.0225323	-0.0834298		19	57.55	0.893777	-0.162013	-0.348226	11	35.25	0.89866	-0.154153	-0.504977
gi|15055539	ribosomal protein S2	15	55.29	0.852101	-0.230904	-0.72621	21	50.17	1.15986	0.213954	0.478162		4	28.67	1.064	0.0894923	0.191021	2	29.01	1.17634	0.234304	0.629869
gi|22538465	proteasome beta 3 subunit	5	36.59	0.852084	-0.230932	-0.726291	6	33.17	0.99832	-0.00242519	-0.0356808
gi|154800489	ER lipid raft associated 1	6	32.18	0.851875	-0.231287	-0.727342	6	22.13	1.09628	0.132619	0.285014
gi|42560246	RNA polymerase I subunit isoform 1	2	35.26	0.851828	-0.231366	-0.727574
gi|5031851	stathmin 1 isoform a	25	82.55	0.851769	-0.231466	-0.727871	14	36.91	0.972654	-0.0400009	-0.124913		10	36.24	0.782799	-0.353287	-0.758334	7	27.52	0.778003	-0.362153	-1.11263
gi|4508021	zinc finger protein 259	4	22.22	0.85122	-0.232396	-0.73062	5	8.497	0.693515	-0.528002	-1.28379
gi|10863927	peptidylprolyl isomerase A isoform 1	73	81.21	0.850952	-0.232851	-0.731967	48	66.67	1.06963	0.0971146	0.2007		29	46.67	0.829212	-0.270187	-0.58016	25	70.3	1.15697	0.210357	0.55991
gi|40255109	GrpE-like 2, mitochondrial	1	27.11	0.850732	-0.233223	-0.733066	2	8	1.19582	0.257998	0.582754
gi|11386147	prosaposin isoform a preproprotein	2	23.09	0.850537	-0.233554	-0.734046	12	25.38	1.1594	0.213378	0.476795		2	4.198	0.87613	-0.190783	-0.409911	2	5.916	0.753151	-0.408989	-1.24946
gi|4505343	nuclear cap binding protein subunit 1, 80kDa	4	11.01	0.850356	-0.233861	-0.734952	10	10.89	0.964699	-0.0518496	-0.153051
gi|13259510	dynactin 1 isoform 1	16	35.99	0.850226	-0.234082	-0.735607
gi|20336251	palmitoyl-protein thioesterase 2 isoform b precursor	1	15.91	0.849829	-0.234756	-0.737598	2	19.81	0.686987	-0.541645	-1.31618
gi|7669492	glyceraldehyde-3-phosphate dehydrogenase	144	87.46	0.849761	-0.23487	-0.737937	140	87.16	1.17706	0.235187	0.528584		26	35.82	0.918228	-0.123075	-0.264741	21	40	1.0372	0.0526886	0.0992948
gi|5453760	neural precursor cell expressed, developmentally down-regulated 8	8	65.43	0.849261	-0.235719	-0.740447	5	28.4	0.833791	-0.262242	-0.652676
gi|27734984	chromosome 15 open reading frame 63	2	61.24	0.849196	-0.235831	-0.740779
gi|94420683	tRNA methyltransferase 11	2	23.76	0.848495	-0.237023	-0.744301	2	2.592	0.974801	-0.0368204	-0.11736
gi|4504937	kynureninase (L-kynurenine hydrolase) isoform a	13	46.67	0.848475	-0.237056	-0.7444	20	38.71	1.03405	0.0483056	0.0847913		3	8.602	0.896358	-0.157853	-0.339307
gi|66363697	pirin	4	32.41	0.848323	-0.237314	-0.745162	5	15.52	0.866514	-0.206704	-0.52079
gi|10835073	N-myristoyltransferase 1	5	30.24	0.848177	-0.237562	-0.745897	1	6.25	0.883771	-0.178256	-0.453231		1	5.847	0.941236	-0.0873721	-0.188191	1	6.048	0.936332	-0.0949073	-0.331894
gi|6912240	adaptor-related protein complex 3, mu 1 subunit	1	7.895	0.84799	-0.23788	-0.746837
gi|37655183	N-myc downstream regulated gene 1	2	5.33	0.845941	-0.24137	-0.757156	3	22.59	0.92109	-0.118586	-0.311531
gi|5031699	flotillin 1	1	43.09	0.845427	-0.242248	-0.759751	2	9.133	1.0779	0.108218	0.227067
gi|14043072	heterogeneous nuclear ribonucleoprotein A2/B1 isoform B1	20	52.69	0.844879	-0.243183	-0.762516	17	39.66	1.19185	0.253202	0.571365		142	69.97	0.940747	-0.0881216	-0.189797	103	67.42	1.11304	0.154506	0.396744
gi|21361370	brain glycogen phosphorylase	9	36.42	0.844757	-0.243392	-0.763133	5	14.23	0.922793	-0.115921	-0.305202
gi|95113651	glutaredoxin 3	15	59.4	0.844605	-0.243652	-0.763903	17	40.3	1.03425	0.0485855	0.0854559		3	10.75	0.948444	-0.0763652	-0.164591	1	6.866	0.891839	-0.165144	-0.537085
gi|4505185	macrophage migration inhibitory factor (glycosylation-inhibiting factor)	15	41.74	0.844535	-0.243771	-0.764255	11	41.74	1.20904	0.273864	0.620433							6	17.39	0.817079	-0.291453	-0.906084
gi|29788785	tubulin, beta	138	73.65	0.843705	-0.245189	-0.768447	206	85.36	1.13724	0.18554	0.410687		33	49.55	0.959067	-0.0602959	-0.130137	17	32.21	1.22181	0.289025	0.789732
gi|7657683	solute carrier family 7, (cationic amino acid transporter, y+ system) member 11	2	13.37	0.843224	-0.246012	-0.77088	2	3.593	0.961922	-0.0560077	-0.162925
gi|74136883	heterogeneous nuclear ribonucleoprotein U isoform a	28	45.45	0.842098	-0.24794	-0.776583	50	46.67	1.01896	0.0270912	0.0344127		40	32	1.07873	0.109329	0.233553	41	43.64	1.28279	0.35928	0.994974
gi|9994179	transcriptional regulator protein	1	20.78	0.84191	-0.248262	-0.777533	2	8.117	1.05056	0.071161	0.139067
gi|56118310	nuclear casein kinase and cyclin-dependent kinase substrate 1	2	51.03	0.84148	-0.248998	-0.779712	8	35.8	0.952346	-0.0704427	-0.197204		3	30.04	0.794544	-0.3318	-0.712265	2	47.33	1.12916	0.175245	0.457332
gi|5453898	protein (peptidyl-prolyl cis/trans isomerase) NIMA-interacting 1	2	34.97	0.841465	-0.249024	-0.779788	5	27.61	0.986202	-0.020045	-0.0775232
gi|5803165	Sec61 beta subunit	5	79.17	0.84118	-0.249514	-0.781235	5	44.79	1.33763	0.419679	0.966705
gi|109715858	calcium-regulated heat-stable protein 1	3	46.94	0.840538	-0.250615	-0.784491	3	18.37	0.932189	-0.101305	-0.270495
gi|32455256	LAG1 longevity assurance 2	3	13.16	0.840036	-0.251477	-0.78704	7	11.32	1.4315	0.517527	1.19907
gi|7657176	canopy 2 homolog	10	56.04	0.83976	-0.25195	-0.788439	15	52.2	1.08594	0.118948	0.252549							6	31.32	1.29373	0.371535	1.03078
gi|50428938	arsA arsenite transporter, ATP-binding, homolog 1	4	20.98	0.83975	-0.251968	-0.788491	5	17.82	1.09436	0.130091	0.279011
gi|24234747	interleukin enhancer binding factor 2	19	60.77	0.839045	-0.253179	-0.792073	18	33.85	1.0365	0.0517241	0.0929092		17	27.95	0.843711	-0.245179	-0.526541	19	46.41	0.972917	-0.0396112	-0.170351
gi|21361122	four and a half LIM domains 1 isoform 2	1	13.57	0.838722	-0.253736	-0.79372	7	29.29	0.914765	-0.128527	-0.33514
gi|23308579	prostaglandin-E synthase 3	10	50.63	0.838351	-0.254373	-0.795603	17	43.13	0.955162	-0.0661829	-0.187088		2	26.25	1.19306	0.254668	0.545171	3	19.37	1.24243	0.313166	0.860258
gi|194578885	calumenin isoform b precursor	37	54.92	0.837261	-0.25625	-0.801153	24	42.54	1.10543	0.144601	0.313468
gi|12408677	prefoldin subunit 4	7	44.03	0.837221	-0.25632	-0.80136	5	38.06	0.950178	-0.0737305	-0.205012		2	8.955	1.09852	0.135561	0.289796	2	8.955	0.981739	-0.0265887	-0.132307
gi|29789090	regulator of chromosome condensation 2	17	52.3	0.836473	-0.25761	-0.805174	22	45.21	1.00132	0.0019074	-0.0253921		5	15.71	0.909522	-0.136819	-0.294209	3	30.84	0.938329	-0.0918336	-0.322914
gi|17738294	cyclin-dependent kinase inhibitor 2A isoform 4	3	53.76	0.836381	-0.257767	-0.805639	3	30.64	1.30009	0.378607	0.869169		2	8.092	0.874206	-0.193955	-0.416714	3	50.29	1.12785	0.173574	0.45245
gi|18699734	uridine-cytidine kinase 2	5	29.89	0.83615	-0.258166	-0.806819	6	24.14	0.996537	-0.00500485	-0.0418068
gi|11024700	translocase of inner mitochondrial membrane 13	3	14.74	0.836075	-0.258295	-0.807201	3	31.58	0.659034	-0.601574	-1.4585
gi|17158023	hypothetical protein LOC85395	1	60.43	0.835952	-0.258509	-0.807832
gi|5031597	actin related protein 2/3 complex subunit 3	4	48.31	0.835934	-0.258539	-0.807922
gi|5803036	heterogeneous nuclear ribonucleoprotein A0	6	33.44	0.834969	-0.260206	-0.812851	9	29.51	0.955031	-0.0663807	-0.187558		22	40.33	1.03847	0.0544563	0.115901	21	42.95	0.996566	-0.00496214	-0.0691269
gi|58530845	zyxin	12	27.62	0.834899	-0.260327	-0.813209	32	44.76	1.00979	0.0140602	0.00346748
gi|4505621	prostatic binding protein	13	64.17	0.834208	-0.261521	-0.816738	26	79.68	0.962738	-0.0547856	-0.160023		5	39.04	0.895011	-0.160023	-0.34396	5	31.02	0.894421	-0.160973	-0.5249
gi|32484979	adaptor-related protein complex 3, beta 1 subunit	7	38.67	0.833908	-0.262039	-0.818271	8	12.07	0.881019	-0.182754	-0.463914
gi|6005757	chromatin-specific transcription elongation factor large subunit	13	34.86	0.833886	-0.262079	-0.818388	16	18.82	1.05049	0.0710652	0.138839		3	6.304	0.692908	-0.529264	-1.13564
gi|33356177	protein tyrosine phosphatase, non-receptor type 11	3	32.21	0.832871	-0.263836	-0.823583	3	7.251	0.748317	-0.418278	-1.02322
gi|69354671	ATP-binding cassette, sub-family F, member 1 isoform a	12	39.41	0.832593	-0.264316	-0.825004	17	32.9	0.993233	-0.00979586	-0.0531842
gi|4557581	fatty acid binding protein 5 (psoriasis-associated)	7	30.37	0.832213	-0.264976	-0.826954	8	68.15	1.1731	0.23033	0.517051		4	21.48	0.658679	-0.602353	-1.29235	4	20	0.648691	-0.624397	-1.87875
gi|21361621	phosphoglucomutase 1	11	39.86	0.831972	-0.265393	-0.828188	20	36.3	0.996237	-0.00543956	-0.0428391
gi|24475861	phosphohistidine phosphatase 1 isoform 3	2	24.8	0.831907	-0.265506	-0.828522	9	46.4	0.905117	-0.143823	-0.371464
gi|4503571	enolase 1	167	94.93	0.831483	-0.266242	-0.830696	176	88.02	1.12259	0.166837	0.366272		43	45.85	0.858124	-0.220742	-0.474147	37	55.99	0.87201	-0.197584	-0.631854
gi|148539872	acetyl-Coenzyme A acetyltransferase 2	5	45.09	0.831188	-0.266753	-0.832207	12	44.58	0.936922	-0.0939988	-0.253144
gi|66528677	nuclear receptor subfamily 3, group C, member 1 isoform gamma	3	19.41	0.830529	-0.267897	-0.835591	7	10.15	0.933451	-0.0993536	-0.26586
gi|41349495	DNA primase polypeptide 2	3	23.18	0.830104	-0.268636	-0.837776	4	9.234	0.854019	-0.227659	-0.570552
gi|23065552	glutathione S-transferase mu 3	18	72.44	0.829762	-0.269231	-0.839536	20	61.33	1.02401	0.0342289	0.0513628		3	21.33	1.06015	0.0842671	0.179818	4	13.78	1.36813	0.452209	1.26646
gi|46249388	phosphoserine phosphatase	2	44.44	0.829667	-0.269396	-0.840025	6	19.11	0.917064	-0.124906	-0.326539
gi|38605733	nucleoporin 43kDa	2	4.737	0.828682	-0.27111	-0.845092	6	11.84	0.88294	-0.179613	-0.456455		4	7.105	1.14002	0.189062	0.404508	6	12.89	1.18103	0.240041	0.646627
gi|41393599	coproporphyrinogen oxidase	3	34.58	0.828567	-0.27131	-0.845683	5	12.11	1.05677	0.0796593	0.159248
gi|4507789	ubiquitin-conjugating enzyme E2L 3 isoform 1	12	81.17	0.827931	-0.272417	-0.848957	11	57.79	1.01921	0.0274459	0.0352551		1	14.29	0.868987	-0.202593	-0.435234	4	24.03	0.764134	-0.388103	-1.18844
gi|6912328	dimethylarginine dimethylaminohydrolase 1 isoform 1	3	34.74	0.827076	-0.273908	-0.853364	3	18.25	0.956389	-0.0643303	-0.182689
gi|7661568	phosphoglucomutase 3	3	25.09	0.82611	-0.275594	-0.85835	7	11.99	0.765221	-0.386052	-0.946691
gi|34740329	heterogeneous nuclear ribonucleoprotein A3	6	39.95	0.82585	-0.276049	-0.859695	8	35.98	1.10892	0.149161	0.324295		33	43.39	1.0382	0.0540849	0.115105	38	52.65	1.07913	0.109873	0.266353
gi|222352151	poly(rC) binding protein 1	18	50.28	0.82503	-0.277482	-0.863933	26	70.22	0.911182	-0.13419	-0.348586		13	17.13	0.932677	-0.100551	-0.216446	6	26.69	1.16124	0.21567	0.575432
gi|14211923	PKCI-1-related HIT protein	9	66.26	0.824328	-0.27871	-0.867564	7	57.67	1.0247	0.0351993	0.0536673
gi|21361659	importin 9	9	21.23	0.823878	-0.279497	-0.869891	13	11.62	1.0654	0.0913891	0.187103
gi|72534684	phospholipase D3	5	16.12	0.823767	-0.279691	-0.870465	5	10	1.38651	0.471461	1.08967
gi|4885417	ubiquitin-conjugating enzyme E2-25K isoform 1	9	59.5	0.823728	-0.279759	-0.870667	9	34	1.05928	0.0830813	0.167374							2	15.5	0.759623	-0.396645	-1.21339
gi|5454154	peptidylprolyl isomerase H	3	42.37	0.822444	-0.28201	-0.87732	5	17.51	0.961717	-0.0563162	-0.163658
gi|4758416	golgi-specific brefeldin A resistant guanine nucleotide exchange factor 1	3	17.86	0.82226	-0.282334	-0.878279	6	5.218	1.03148	0.0447163	0.0762676
gi|7706244	cutA divalent cation tolerance homolog isoform 2	5	32.69	0.822255	-0.282342	-0.878303	7	29.49	0.950862	-0.0726915	-0.202545
gi|19923262	RAB5A, member RAS oncogene family	5	40.93	0.822143	-0.282539	-0.878885	7	34.88	1.20172	0.265101	0.599622
gi|157168362	nucleoside phosphorylase	18	54.67	0.820005	-0.286296	-0.889994	16	40.48	0.974008	-0.0379948	-0.120149							3	13.84	1.05008	0.0705051	0.151344
gi|5453998	importin 7	16	27.17	0.818943	-0.288165	-0.89552	37	29.77	0.945078	-0.0814953	-0.223451
gi|4826760	heterogeneous nuclear ribonucleoprotein F	17	45.06	0.818845	-0.288338	-0.896033	16	37.35	1.04631	0.0653096	0.125171		32	33.98	1.04233	0.0598095	0.127379	22	31.81	0.925757	-0.111295	-0.37977
gi|4503471	eukaryotic translation elongation factor 1 alpha 1	67	75.76	0.8186	-0.28877	-0.897309	86	65.58	1.2068	0.271184	0.614069		18	27.49	0.864783	-0.209589	-0.450234	19	35.71	1.09075	0.125317	0.311471
gi|4507835	uridine monophosphate synthase	6	44.79	0.818014	-0.289802	-0.900361	8	21.25	1.0076	0.0109298	-0.00396632
gi|21735598	programmed cell death 4 isoform 2	9	44.1	0.816765	-0.292008	-0.906882	15	34.72	0.941116	-0.0875549	-0.237841
gi|5803187	transaldolase 1	19	55.79	0.816591	-0.292315	-0.907792	14	36.5	0.952142	-0.0707513	-0.197937		2	15.13	0.725634	-0.462686	-0.992895
gi|4506761	S100 calcium binding protein A10	2	34.02	0.815899	-0.293537	-0.911406	6	27.84	1.5004	0.585344	1.36011
gi|5453597	F-actin capping protein alpha-1 subunit	13	47.2	0.815838	-0.293646	-0.911727	17	67.48	0.978849	-0.0308425	-0.103164							6	18.88	0.92208	-0.117036	-0.396542
gi|187936958	UDP-N-acteylglucosamine pyrophosphorylase 1-like 1	3	24.65	0.815046	-0.295046	-0.915866
gi|17978512	poly-U binding splicing factor 60KDa isoform a	6	44.19	0.814409	-0.296174	-0.919201							5	21.47	1.30458	0.383583	0.821576
gi|45439327	periplakin	4	46.41	0.814389	-0.29621	-0.919309	16	23.58	1.14847	0.199714	0.444346		1	8.998	0.689761	-0.535831	-1.14972	4	10.76	1.0745	0.103663	0.248212
gi|53759151	stearoyl-CoA desaturase 1	2	13.37	0.813476	-0.297829	-0.924095	2	3.621	0.694488	-0.525977	-1.27898
gi|21536476	diphthamide biosynthesis protein 2 isoform a	2	32.11	0.813071	-0.298546	-0.926216
gi|17978519	vacuolar protein sorting 26 A isoform 1	3	36.7	0.812942	-0.298776	-0.926896	5	23.55	0.863665	-0.211456	-0.532073
gi|55770836	saccharopine dehydrogenase (putative)	2	15.38	0.812575	-0.299427	-0.928822	6	22.84	1.40189	0.487372	1.12746
gi|148612885	ADP-ribosylation factor-like 2	4	41.3	0.81143	-0.301462	-0.934837
gi|63252913	gelsolin-like capping protein	9	28.45	0.81091	-0.302386	-0.937569	12	35.92	0.898505	-0.154401	-0.396583		3	14.66	0.845674	-0.241827	-0.519354
gi|7662078	tetratricopeptide repeat domain 37	3	27.62	0.81051	-0.303098	-0.939675	7	10.04	0.964692	-0.0518592	-0.153073
gi|32528284	acyl-CoA thioesterase 7 isoform hBACHc	4	29.71	0.810077	-0.303868	-0.941953
gi|8659555	aconitase 1	8	31.72	0.809584	-0.304747	-0.944552	12	22.61	0.861761	-0.21464	-0.539633
gi|4502747	cyclin-dependent kinase 9	1	27.15	0.809547	-0.304813	-0.944746
gi|109948304	smu-1 suppressor of mec-8 and unc-52 homolog	2	24.95	0.809491	-0.304912	-0.945039	4	6.043	0.957971	-0.0619465	-0.177028
gi|5453555	ras-related nuclear protein	23	75.93	0.809453	-0.30498	-0.94524	43	76.39	1.01139	0.0163327	0.00886427		12	29.63	0.779804	-0.358816	-0.770188	4	18.52	1.00003	4.21352e-05	-0.0545073
gi|7661808	ubiquitin-conjugating enzyme E2T	2	40.61	0.808416	-0.30683	-0.950709	4	37.06	0.929346	-0.105712	-0.280959
gi|162329583	cleavage and polyadenylation specific factor 6, 68 kD subunit	2	24.32	0.808298	-0.307041	-0.951335	5	13.79	0.879367	-0.185462	-0.470344		2	8.167	1.77592	0.828567	1.77566
gi|4757834	BCL2-associated athanogene 2	4	45.5	0.807648	-0.308201	-0.954764	12	40.76	1.24058	0.311013	0.70865		2	22.27	1.20415	0.268013	0.573785	3	23.22	1.17338	0.230669	0.61925
gi|62988276	mitochondrial RNase P protein 3	2	26.42	0.807562	-0.308355	-0.955219	3	7.547	0.925525	-0.111657	-0.295077
gi|20127448	DNA-directed DNA polymerase alpha 2	2	19.23	0.807425	-0.3086	-0.955942	3	7.86	1.52876	0.612358	1.42426
gi|5453595	adenylyl cyclase-associated protein	23	49.68	0.807315	-0.308796	-0.956522	33	58.32	0.983317	-0.0242712	-0.0875593		5	16	0.517371	-0.950728	-2.0393	9	20.63	0.876702	-0.189842	-0.609237
gi|4503291	D-dopachrome tautomerase	11	71.19	0.807013	-0.309337	-0.958122	9	55.93	0.938818	-0.091083	-0.246219
gi|7705927	ATPase inhibitory factor 1 isoform 1 precursor	4	62.26	0.806261	-0.310682	-0.962099
gi|167860126	serine (or cysteine) proteinase inhibitor, clade B (ovalbumin), member 5	7	53.87	0.80617	-0.310844	-0.962579	13	53.33	1.13102	0.177623	0.391885
gi|4503379	dihydropyrimidinase-like 3	5	22.98	0.805478	-0.312083	-0.966242	16	35.44	1.0111	0.0159244	0.00789458
gi|19923570	ribosomal protein S6 kinase, 90kDa, polypeptide 2 isoform a	3	30.56	0.805321	-0.312364	-0.967074
gi|13375660	hypothetical protein LOC79568	1	48.11	0.804609	-0.313641	-0.970848	2	9.966	0.730258	-0.453522	-1.10692
gi|53692187	actin-related protein 2 isoform a	6	36.34	0.804255	-0.314276	-0.972726	12	28.32	0.871029	-0.199208	-0.502988
gi|50345991	ATP synthase, H+ transporting, mitochondrial F1 complex, delta subunit precursor	9	51.19	0.803629	-0.315398	-0.976045	5	33.93	1.05075	0.0714231	0.139689		5	22.02	1.0325	0.0461412	0.0980728	5	22.02	1.88186	0.912159	2.61016
gi|133908623	protein kinase C, iota	2	19.3	0.802329	-0.317735	-0.982953	6	10.23	0.862456	-0.213477	-0.536873
gi|4502303	mitochondrial ATP synthase, O subunit precursor	16	68.54	0.802263	-0.317853	-0.983304	20	47.42	1.28256	0.359026	0.822669		1	8.92	0.650407	-0.620585	-1.33144
gi|11055992	serine carboxypeptidase 1 precursor	1	16.15	0.80216	-0.318038	-0.98385
gi|157739864	ubiquitination factor E4B isoform 1	2	21.27	0.801792	-0.3187	-0.985807	5	7.988	0.789282	-0.341388	-0.840626
gi|8393516	NAD(P) dependent steroid dehydrogenase-like	5	27.88	0.801672	-0.318916	-0.986446	12	29.76	1.14462	0.194872	0.432847
gi|40018633	isopentenyl-diphosphate delta isomerase	3	27.82	0.801509	-0.31921	-0.987314	8	29.58	0.849052	-0.236076	-0.590538
gi|41872631	fatty acid synthase	99	50.42	0.801001	-0.320124	-0.990018	144	40.82	0.949115	-0.075345	-0.208846
gi|37594464	nudix-type motif 5	12	54.79	0.800755	-0.320567	-0.991327	19	48.4	0.941376	-0.0871572	-0.236897
gi|4502049	aldo-keto reductase family 1, member B1	9	75	0.800708	-0.320653	-0.991581	25	52.53	1.09302	0.128316	0.274795		2	13.92	0.657875	-0.604114	-1.29613	2	16.14	1.1432	0.193078	0.50943
gi|21464101	tyrosine 3-monooxygenase/tryptophan 5-monooxygenase activation protein, gamma polypeptide	32	71.26	0.800526	-0.320981	-0.99255	27	57.09	0.930025	-0.104659	-0.27846		11	42.51	0.895191	-0.159732	-0.343337	6	28.34	0.859345	-0.21869	-0.693514
gi|38373671	SEC24-related protein C	5	18.46	0.799984	-0.321956	-0.995436	16	15.45	0.944499	-0.082379	-0.22555
gi|4505641	proliferating cell nuclear antigen	14	59.77	0.798267	-0.325057	-1.0046	22	65.9	1.01282	0.0183805	0.0137272		2	11.88	0.838675	-0.253817	-0.545061	5	25.67	0.83657	-0.257441	-0.806724
gi|46276863	parathymosin	3	36.27	0.798057	-0.325437	-1.00573	2	10.78	1.08573	0.118672	0.251892		4	22.55	0.860836	-0.21619	-0.464387	2	28.43	0.76556	-0.385413	-1.18058
gi|24797148	selenophosphate synthetase 1	3	17.35	0.796484	-0.328282	-1.01414	5	18.11	1.34724	0.430009	0.991234
gi|18201905	glucose phosphate isomerase	28	65.41	0.796348	-0.328529	-1.01487	44	48.75	0.897525	-0.155977	-0.400325		8	20.07	1.10915	0.149448	0.319572	10	29.39	0.931216	-0.102812	-0.354987
gi|67089147	squalene synthase	4	14.87	0.796309	-0.3286	-1.01508	6	15.35	0.999181	-0.00118192	-0.0327284
gi|86792661	dipeptidyl peptidase III	4	26.19	0.796053	-0.329064	-1.01645	13	22.66	0.917241	-0.124627	-0.325879
gi|20357547	ATPase, H+ transporting, lysosomal 14kD, V1 subunit F	1	31.09	0.794367	-0.332122	-1.02549
gi|4507813	UDP-glucose dehydrogenase	20	45.95	0.793732	-0.333277	-1.02891	25	58.7	1.1884	0.249023	0.561443		1	10.53	0.693882	-0.527237	-1.1313
gi|4507521	transketolase isoform 1	79	65.97	0.793505	-0.333689	-1.03013	90	64.85	1.09484	0.130727	0.280519		24	30.98	0.772437	-0.372511	-0.799552	17	29.05	0.891248	-0.1661	-0.539878
gi|66737374	S100 calcium binding protein A13	11	62.24	0.792881	-0.334824	-1.03348	6	52.04	1.01961	0.0280239	0.0366277		4	63.27	0.733193	-0.447735	-0.960838	3	32.65	0.924183	-0.113749	-0.386939
gi|54792065	SMT3 suppressor of mif two 3 homolog 1 isoform a precursor	3	56.44	0.792673	-0.335202	-1.0346							6	52.48	0.988469	-0.0167323	-0.036733	7	43.56	0.873073	-0.195826	-0.626718
gi|46094058	3'-phosphoadenosine 5'-phosphosulfate synthase 1	5	28.85	0.791328	-0.337652	-1.04185	13	22.76	1.05164	0.0726436	0.142587
gi|116812575	high glucose-regulated protein 8	6	14.68	0.790662	-0.338868	-1.04544	6	10.71	0.951584	-0.0715977	-0.199947
gi|222136583	inositol polyphosphate phosphatase-like 1	6	27.03	0.790509	-0.339146	-1.04626	17	16.53	1.07458	0.103766	0.216496
gi|4557761	mutS homolog 2	10	23.77	0.789229	-0.341483	-1.05317	8	14.56	0.955913	-0.0650493	-0.184396
gi|108796056	TROVE domain family, member 2 isoform 1	4	37.14	0.789166	-0.341599	-1.05352	8	23.43	1.13509	0.182812	0.404207
gi|4504183	glutathione transferase	39	76.67	0.787928	-0.343864	-1.06021	55	72.86	1.0386	0.0546416	0.0998375		11	45.24	0.934991	-0.0969749	-0.20878	12	55.24	1.09842	0.135425	0.341001
gi|119372308	galactosidase, beta 1 isoform a preproprotein	2	12.7	0.786495	-0.34649	-1.06798	7	13.29	1.11164	0.152693	0.332682
gi|49574489	Na+/K+ -ATPase beta 1 subunit isoform b	3	21.93	0.785553	-0.34822	-1.07309	6	29.57	1.51538	0.599675	1.39415
gi|5031593	actin related protein 2/3 complex subunit 5	1	56.29	0.784873	-0.349469	-1.07679	3	51.66	1.09965	0.137045	0.295523
gi|85797673	bolA-like protein 2B	6	48.03	0.784601	-0.349968	-1.07826	6	50.66	0.923293	-0.11514	-0.303348
gi|116089337	IQ motif containing GTPase activating protein 2	9	34.6	0.784048	-0.350986	-1.08127	12	18.41	1.16738	0.223277	0.500302
gi|45545411	NCK-associated protein 1 isoform 2	1	26.01	0.783963	-0.351142	-1.08173
gi|21361709	regulation of nuclear pre-mRNA domain containing 1A	3	43.59	0.780994	-0.356617	-1.09792	4	11.86	1.18978	0.250694	0.56541
gi|55770864	THO complex 4	11	70.04	0.780579	-0.357384	-1.10019	6	50.97	1.29265	0.370331	0.849517		6	45.53	1.18715	0.2475	0.529804	17	65.76	0.82329	-0.280527	-0.874166
gi|45269137	mitofusin 1	1	31.98	0.778939	-0.360418	-1.10916	4	18.49	1.19244	0.253916	0.57306
gi|24234699	keratin 19	12	41	0.777339	-0.363385	-1.11793	36	55.75	1.15529	0.208255	0.464628							8	42.5	1.39915	0.484551	1.36094
gi|19923830	pre-B-cell leukemia homeobox interacting protein 1	5	36.66	0.776757	-0.364464	-1.12112	5	12.31	1.12464	0.169468	0.372519
gi|4506185	proteasome alpha 4 subunit isoform 1	4	35.25	0.776445	-0.365045	-1.12284	9	42.91	1.19512	0.257156	0.580756		2	6.897	0.925584	-0.111563	-0.240059
gi|148727286	acyl-CoA thioesterase 2	2	26.5	0.775476	-0.366846	-1.12817	9	27.12	1.37166	0.455926	1.05278
gi|4885153	v-crk sarcoma virus CT10 oncogene homolog (avian)-like	2	29.7	0.774195	-0.369232	-1.13522	5	16.17	1.28205	0.358451	0.821305
gi|5032161	elongin C	3	43.75	0.772701	-0.372019	-1.14346	6	46.43	0.711626	-0.490809	-1.19546
gi|4758220	XAP-5 protein	4	41.3	0.771134	-0.374946	-1.15212	4	12.68	0.885572	-0.175318	-0.446254
gi|5031857	L-lactate dehydrogenase A isoform 1	89	79.52	0.770963	-0.375266	-1.15306	94	71.39	1.09627	0.1326	0.284969		25	37.35	0.854617	-0.22665	-0.486815	18	33.73	0.951742	-0.0713568	-0.263093
gi|40316915	arginyl aminopeptidase	9	26.46	0.77081	-0.375553	-1.15391	13	15.23	0.94086	-0.0879474	-0.238773
gi|150378549	tangerin	2	26.26	0.770321	-0.376468	-1.15662	2	8.47	0.879989	-0.184443	-0.467925
gi|5729779	COP9 signalosome subunit 8 isoform 1	2	46.41	0.770282	-0.376541	-1.15683	7	34.93	0.894245	-0.161258	-0.412867
gi|21264343	scaffold attachment factor B	4	33.88	0.769462	-0.378078	-1.16138	6	9.18	1.1767	0.234751	0.527549		12	19.67	1.76526	0.819881	1.75703	18	32.24	1.26337	0.337274	0.930688
gi|4501853	acetyl-Coenzyme A acyltransferase 1 isoform a	2	21.93	0.767632	-0.381512	-1.17153
gi|50301238	glutathione reductase	3	24.52	0.764679	-0.387073	-1.18797	14	31.61	1.0647	0.0904504	0.184874
gi|47132622	5'-methylthioadenosine phosphorylase	6	32.16	0.763727	-0.38887	-1.19329	14	47	1.02435	0.034715	0.0525173		3	6.36	0.832873	-0.263831	-0.566534	2	10.95	0.926679	-0.109858	-0.375571
gi|145553959	elaC homolog 2	1	22.52	0.762964	-0.390314	-1.19756	11	16.1	0.91221	-0.132563	-0.344722
gi|5454002	putative c-Myc-responsive isoform 1	2	41.95	0.762277	-0.391613	-1.2014	3	17.82	1.03803	0.053846	0.0979483		1	28.16	1.18876	0.249456	0.533996
gi|38372909	jumonji domain containing 1B	1	17.38	0.761193	-0.393665	-1.20747	8	7.496	0.968656	-0.045944	-0.139026
gi|48255907	transgelin	14	57.71	0.761119	-0.393806	-1.20788	11	54.23	1.06353	0.0888555	0.181086		3	11.44	1.06029	0.0844581	0.180227
gi|115527097	CDC42-binding protein kinase beta	1	26.13	0.759874	-0.396169	-1.21487
gi|71565154	class III alcohol dehydrogenase, chi subunit	6	35.56	0.75963	-0.39663	-1.21623	14	34.76	0.843431	-0.245658	-0.613293
gi|153267448	enolase 3	39	68.66	0.759187	-0.397474	-1.21873
gi|38788353	hepatitis B virus x-interacting protein	1	11.56	0.758349	-0.399067	-1.22344	1	11.56	1.1416	0.191061	0.423797
gi|38176300	nestin	3	21.71	0.75687	-0.401883	-1.23176	18	21.59	1.02625	0.0373814	0.0588492		18	21.04	0.868413	-0.203547	-0.437279	20	21.65	0.991324	-0.0125721	-0.0913588
gi|124494251	BCL2-associated athanogene isoform 1L	4	32.17	0.754753	-0.405923	-1.24371	2	15.07	0.858211	-0.220596	-0.553779
gi|4506027	protein phosphatase 4, catalytic subunit	3	18.57	0.753804	-0.407738	-1.24908	3	24.1	0.820961	-0.284614	-0.705805
gi|4503583	epoxide hydrolase 1	6	32.97	0.753159	-0.408973	-1.25273	20	41.98	1.21765	0.284098	0.644736
gi|116174780	SEC24 related gene family, member A	2	13.63	0.752193	-0.410825	-1.2582	2	3.66	0.98015	-0.0289258	-0.0986127
gi|70608155	phosphodiesterase 3A	4	11.13	0.752112	-0.41098	-1.25866	8	6.836	0.715886	-0.482198	-1.17501
gi|4503685	farnesyl diphosphate synthase isoform a	9	33.41	0.750884	-0.413337	-1.26563	13	19.09	0.961827	-0.0561508	-0.163265
gi|209693439	synuclein, gamma (breast cancer-specific protein 1)	2	65.35	0.748987	-0.416987	-1.27642
gi|156104878	glutaminase	23	42.15	0.748093	-0.418711	-1.28152	24	33.93	1.69734	0.763273	1.78265							3	4.783	2.03087	1.0221	2.93133
gi|4504437	heme oxygenase (decyclizing) 1	9	33.68	0.746251	-0.422268	-1.29204	13	35.76	1.65261	0.724744	1.69115		2	32.64	0.634951	-0.655283	-1.40584
gi|4757774	ADP-ribosylation factor-like 3	3	26.37	0.746111	-0.422538	-1.29284	7	45.6	0.844019	-0.244652	-0.610905
gi|148298764	hydroxymethylglutaryl-CoA synthase 1	5	25.38	0.743959	-0.426705	-1.30516	6	24.81	1.06291	0.0880247	0.179114
gi|14591909	ribosomal protein L5	9	55.89	0.741866	-0.430769	-1.31718	19	49.49	1.14921	0.200639	0.446542		8	28.28	0.97897	-0.0306631	-0.0666019	9	41.41	1.02307	0.0329038	0.0414952
gi|5803076	heterochromatin protein 1-beta	4	28.65	0.740936	-0.432578	-1.32253	4	11.35	1.63925	0.713039	1.66335		5	30.81	0.892069	-0.164772	-0.354143	8	20	1.07351	0.10233	0.244317
gi|57164942	colonic and hepatic tumor over-expressed protein isoform a	1	24.16	0.739596	-0.43519	-1.33025
gi|33286418	pyruvate kinase, muscle isoform M2	140	80.6	0.734226	-0.445703	-1.36133	189	80.23	1.15207	0.204222	0.455052		23	36.16	1.41019	0.495886	1.06236	18	37.66	1.02116	0.0302145	0.0336386
gi|11034845	Regulation of nuclear pre-mRNA domain containing 1B	5	44.79	0.734126	-0.445901	-1.36192	16	38.96	1.03646	0.0516608	0.0927591
gi|194097354	G1 to S phase transition 1 isoform 2	11	29.4	0.733771	-0.446598	-1.36398	26	39.15	1.21467	0.280563	0.636341
gi|4503015	copine III	4	25.33	0.733278	-0.447568	-1.36685	11	23.46	1.07747	0.107644	0.225704
gi|18860916	5'-3' exoribonuclease 2	3	15.05	0.73275	-0.448607	-1.36992	6	7.053	0.864525	-0.21002	-0.528662
gi|4504703	inositol polyphosphate-1-phosphatase	1	17.79	0.730763	-0.452524	-1.3815	2	3.008	0.892553	-0.163991	-0.419356
gi|7661532	nin one binding protein	2	20.39	0.730384	-0.453274	-1.38372	7	27.18	1.0175	0.0250324	0.0295236
gi|5031981	proteasome 26S subunit, non-ATPase 14	1	24.19	0.730129	-0.453776	-1.38521
gi|7705300	ubiquitin-fold modifier 1	2	76.47	0.729917	-0.454196	-1.38645	3	38.82	0.932829	-0.100315	-0.268144		2	17.65	0.894613	-0.160664	-0.345334
gi|4505021	low density lipoprotein receptor-related protein associated protein 1	4	57.42	0.729327	-0.455363	-1.3899	7	49.02	1.02496	0.0355631	0.0545313
gi|28178825	isocitrate dehydrogenase 1 (NADP+), soluble	14	53.14	0.728924	-0.45616	-1.39225	16	36.47	0.995546	-0.0064398	-0.0452144
gi|56243583	WD repeat domain 18	1	22.92	0.728868	-0.45627	-1.39258	3	6.481	0.918405	-0.122798	-0.321534
gi|117938759	GNAS complex locus XLas	5	18.9	0.727827	-0.458332	-1.39868	9	14.85	1.10792	0.147855	0.321194							3	9.74	0.748777	-0.417393	-1.27401
gi|158937236	aminopeptidase puromycin sensitive	31	47.12	0.72633	-0.461303	-1.40746	39	35.69	1.23159	0.300518	0.683729
gi|4506127	phosphoribosyl pyrophosphate synthetase 1	8	44.03	0.724775	-0.464396	-1.4166	9	50.31	0.98942	-0.0153443	-0.0663603
gi|4506431	RAS p21 protein activator 1 isoform 1	1	16.52	0.724571	-0.464801	-1.4178	2	1.815	0.256766	-1.96147	-4.6879
gi|4885049	cardiac muscle alpha actin 1 proprotein	87	64.99	0.722785	-0.468362	-1.42833	102	76.39	1.23234	0.3014	0.685824
gi|42716297	clusterin isoform 1	8	30.54	0.722308	-0.469314	-1.43115							1	7.585	0.872219	-0.197238	-0.423752
gi|4502981	cytochrome c oxidase subunit IV isoform 1 precursor	3	28.99	0.722037	-0.469855	-1.43275	3	19.53	1.16518	0.220552	0.493831
gi|148728162	protein tyrosine phosphatase, receptor type, J isoform 1 precursor	1	12.27	0.72056	-0.472809	-1.44148	3	5.759	1.13254	0.179567	0.396501
gi|125628636	keratin 80 isoform a	2	43.58	0.719736	-0.474461	-1.44637	2	10.84	1.1147	0.156661	0.342106
gi|4503117	cystatin B	8	61.22	0.71825	-0.477443	-1.45518	10	79.59	0.992332	-0.0111052	-0.0562934							2	33.67	1.13212	0.179029	0.468387
gi|23503295	casein kinase 2, beta polypeptide	1	17.67	0.71754	-0.478869	-1.4594	5	15.81	1.19021	0.251215	0.566646							3	10.7	0.92384	-0.114286	-0.388506
gi|20149304	ISY1 splicing factor homolog	1	56.84	0.715136	-0.483711	-1.47372	3	20.7	0.928737	-0.106658	-0.283207
gi|17933772	S100 calcium binding protein A16	5	59.22	0.714718	-0.484554	-1.47621	6	41.75	1.00442	0.00636597	-0.0148041							2	26.21	0.747635	-0.419594	-1.28044
gi|170763500	SET translocation (myeloid leukemia-associated) isoform 1	38	55.17	0.713761	-0.486488	-1.48193	19	45.52	0.950587	-0.0731101	-0.203539		15	48.62	0.942806	-0.0849668	-0.183033	15	38.28	0.795499	-0.330068	-1.0189
gi|4503453	endothelial differentiation-related factor 1 isoform alpha	4	83.11	0.709873	-0.494367	-1.50522	7	84.46	0.963982	-0.0529216	-0.155596		4	28.38	0.804841	-0.313223	-0.672435	4	41.22	0.498224	-1.00513	-2.99104
gi|22907049	aldehyde dehydrogenase 3 family, member A1	8	35.54	0.70538	-0.503528	-1.53231	15	21.85	1.07877	0.109385	0.229838
gi|89041275	PREDICTED: similar to poly(A) binding protein interacting protein 1	2	25.61	0.704301	-0.505736	-1.53884	8	36.68	0.945464	-0.0809056	-0.222051
gi|151301228	formin binding protein 3	1	25.38	0.703553	-0.50727	-1.54338	13	17.31	1.11411	0.155892	0.34028
gi|189011546	N-acylsphingosine amidohydrolase 1 isoform b	1	21.17	0.697641	-0.519443	-1.57937
gi|4505587	platelet-activating factor acetylhydrolase, isoform Ib, gamma subunit	4	42.86	0.697104	-0.520555	-1.58266	4	28.57	0.897006	-0.15681	-0.402304		3	20.78	0.697132	-0.520497	-1.11685
gi|194294543	alpha 3 type IV collagen binding protein isoform 3	1	22.21	0.696827	-0.521128	-1.58435
gi|4759156	small nuclear ribonucleoprotein polypeptide A	2	25.89	0.693357	-0.52833	-1.60565	7	26.6	0.807918	-0.30772	-0.760673		10	28.37	1.26388	0.337865	0.723552	11	40.43	1.02833	0.0402991	0.0630999
gi|13027606	mitochondrial ribosomal protein L34	1	60.87	0.692203	-0.530733	-1.61275
gi|21396480	RNA binding protein (autoantigenic, hnRNP-associated with lethal yellow) short isoform	3	56.55	0.69111	-0.533013	-1.61949	3	23.79	1.70646	0.771005	1.80101
gi|56237027	insulin-like growth factor 2 mRNA binding protein 1	2	40.55	0.689813	-0.535723	-1.62751	10	20.45	1.0469	0.0661304	0.12712		3	7.626	1.4349	0.52095	1.1161	5	19.24	1.07903	0.109736	0.265953
gi|5454004	D4, zinc and double PHD fingers family 2	3	17.9	0.68977	-0.535813	-1.62777	4	17.39	1.17324	0.230498	0.51745		3	10.49	1.07731	0.107435	0.229492	4	19.44	1.08929	0.123386	0.305832
gi|4505591	peroxiredoxin 1	47	73.87	0.688061	-0.539391	-1.63835	66	78.89	1.25423	0.326801	0.746144		24	49.75	0.919195	-0.121558	-0.261487	26	63.32	1.29278	0.370479	1.02769
gi|4885399	structural maintenance of chromosomes 3	4	40.02	0.686041	-0.543633	-1.6509	13	14.54	1.07424	0.103312	0.215417							1	12.41	1.0935	0.128955	0.322101
gi|4503377	dihydropyrimidinase-like 2	7	35.66	0.68328	-0.549451	-1.6681	18	40.73	0.999972	-4.09324e-05	-0.0300188
gi|10863889	squamous cell carcinoma antigen recognized by T cells 1	2	36.5	0.677147	-0.562459	-1.70656	11	22.12	1.06308	0.0882486	0.179645
gi|38027923	COP9 signalosome subunit 5	4	10.78	0.672396	-0.572616	-1.73659	6	17.96	1.04247	0.0599994	0.112561
gi|34577049	dystonin isoform 1eA precursor	2	30.03	0.653864	-0.612937	-1.85582	5	8.354	1.55601	0.637855	1.48481
gi|67782362	DEAH (Asp-Glu-Ala-His) box polypeptide 29	2	19.94	0.651316	-0.618569	-1.87247	2	9.715	0.988622	-0.0165095	-0.0691273
gi|9845516	S100 calcium-binding protein A4	10	49.5	0.650324	-0.620769	-1.87897	12	48.51	1.14679	0.197599	0.439322							4	26.73	1.42137	0.507279	1.42734
gi|14141170	metastasis-associated protein 2	2	43.26	0.63587	-0.653197	-1.97486	15	25.6	1.15833	0.212051	0.473643		4	15.87	1.15884	0.21268	0.455146	5	19.61	0.634313	-0.656733	-1.97322
gi|7661952	squamous cell carcinoma antigen recognized by T cells 3	4	31.36	0.607919	-0.718048	-2.16661	13	24.61	0.844757	-0.243391	-0.60791							2	6.646	1.19118	0.252396	0.682723
gi|100816392	far upstream element (FUSE) binding protein 3	4	29.9	0.604614	-0.725913	-2.18987	22	37.06	1.1612	0.215613	0.482102
gi|6912586	6-phosphogluconolactonase	4	36.82	0.58788	-0.766408	-2.3096	5	35.66	0.944754	-0.0819898	-0.224626
gi|21361356	translocase of outer mitochondrial membrane 34	2	53.72	0.570125	-0.81065	-2.44042	11	43.69	0.982912	-0.0248653	-0.0889701
gi|4505029	leukotriene A4 hydrolase	5	26.02	0.567917	-0.816248	-2.45697	16	29.79	1.01432	0.0205129	0.018791
gi|5453599	capping protein (actin filament) muscle Z-line, alpha 2	7	36.36	0.565565	-0.822234	-2.47467	12	57.34	0.976361	-0.0345134	-0.111882
gi|16306550	selenium binding protein 1	3	27.75	0.562654	-0.82968	-2.49669	8	14.19	1.00201	0.0029029	-0.023028
gi|187761373	ariadne ubiquitin-conjugating enzyme E2 binding protein homolog 1	2	9.515	0.561031	-0.833849	-2.50901	2	1.975	1.20901	0.273826	0.620343
gi|5031653	breast carcinoma amplified sequence 2	4	29.33	0.55772	-0.842387	-2.53426	2	19.56	1.05441	0.0764364	0.151594
gi|71773010	adaptor-related protein complex 1, gamma 1 subunit isoform a	4	22.3	0.553067	-0.854474	-2.57
gi|24497583	aldo-keto reductase family 1, member C3	12	69.35	0.546705	-0.871166	-2.61935	13	63.78	1.09967	0.137072	0.295588
gi|25121993	musashi 2 isoform b	2	19.52	0.526397	-0.925777	-2.78083	2	10.76	1.03403	0.0482723	0.0847123
gi|21359965	CLPTM1-like	4	16.91	0.501236	-0.996439	-2.98977	6	14.68	1.41036	0.496062	1.14809
gi|4503579	erythrocyte membrane protein band 4.1-like 2 isoform a	5	37.61	0.474243	-1.0763	-3.22591	6	19.9	0.984185	-0.0229989	-0.0845378
gi|134288865	solute carrier family 4, sodium bicarbonate cotransporter, member 7	2	21.66	0.411468	-1.28115	-3.8316	2	3.789	0.01	-6.64386	-15.8073
gi|5453704	ADP-ribosylation-like factor 6 interacting protein 5	4	40.43	0.401044	-1.31817	-3.94106	2	29.79	1.08041	0.111581	0.235053
gi|5453543	aldo-keto reductase family 1, member C1	14	72.76	0.386429	-1.37173	-4.09943												2	10.22	0.586226	-0.770471	-2.30549
gi|21956645	myotrophin	9	49.15	0.326131	-1.61648	-4.82311	8	38.98	1.03596	0.0509618	0.091099							4	33.05	1.19366	0.255387	0.691461
gi|63055049	phosphoglucomutase 2	2	30.56	0.306488	-1.7061	-5.0881	10	16.01	0.878542	-0.186816	-0.47356
gi|29294627	PTPRF interacting protein binding protein 1 isoform 1	3	26.47	0.07921	-3.65817	-10.8601	3	11.04	1.11018	0.150791	0.328168
gi|88853069	vitronectin precursor	1	12.97	0.0759848	-3.71814	-11.0374							2	4.812	0.0132076	-6.24249	-13.3853
gi|156415992	transcription factor B1, mitochondrial						2	9.249	84.0899	6.39386	15.1538
gi|4557321	apolipoprotein A-I preproprotein						2	23.22	7.98854	2.99793	7.08936
gi|11342664	myxovirus resistance protein 2						6	11.33	7.7191	2.94843	6.97182
gi|4502511	complement component 9 precursor						2	5.009	7.25625	2.85922	6.75997
gi|166706909	interferon-induced protein 44-like						3	15.93	6.18202	2.62808	6.21106
gi|74229015	2',5'-oligoadenylate synthetase 1 isoform 3						3	11.59	5.85437	2.54951	6.02449
gi|19923717	deltex 3-like						4	9.73	3.68469	1.88154	4.43824
gi|74229019	2'-5'-oligoadenylate synthetase 2 isoform 1						2	4.868	3.50078	1.80768	4.26283
gi|41350201	epsin 1 isoform c						2	5.455	3.19762	1.677	3.9525
gi|5174751	Yes-associated protein 1, 65 kD						3	7.93	3.1188	1.64099	3.86699
[truncated: 1,239 more rows]
