# Supplementary material for: HeLa cell response proteome alterations induced by mammalian reovirus T3D infection
Source: Virol J. 2013 Jun 21;10:202. doi: 10.1186/1743-422X-10-202 (PMC3847587; doi:10.1186/1743-422X-10-202)
Supplement: Additional file 3: Table S2 — Common proteins regulated in either T1L-infected HEK-293 or T3D-infected HeLa cells. [file 1743-422X-10-202-S3.xls]

## Sheet: Sheet1
Supplementary Table S2. Common proteins regulated in either T1L-infected HEK-293 or T3D-infected HeLa cells
			T1L-Infected HEK-2931				T3D-Infected HeLa2
Accession	HGNC	Name	z-score	# Peptides3	I : M		z-score	# Peptides	I : M
gi|4759068	SCO1	cytochrome oxidase deficient homolog 1	6.8551 4	2	8.38174		1.0883	2	1.43
gi|6466450	COMT	catechol-O-methyltransferase isoform S-COMT	2.78177	1	3.13716		-0.0348	5	1
gi|6274552	STAT1	signal transducer and activator of transcription 1 isoform alpha	2.58588	34	2.11022		3.9585	47	3.23
gi|47132587	PRKCDBP	protein kinase C, delta binding protein	2.03084	1	2.32249		0.136	2	1.06
gi|38176300	NES	nestin	1.88031	1	2.18664		-0.1417	21	0.98
gi|7662238	ACIN1	apoptotic chromatin condensation inducer 1	1.85675	2	2.16611		0.3436	33	1.13
gi|9966827	PCNP	PEST-containing nuclear protein	1.83886	5	1.24109		-0.4044	14	0.92
gi|11545863	MCCC2	methylcrotonoyl-Coenzyme A carboxylase 2 (beta)	1.47115	5	0.996798		-0.2879	3	0.92
gi|4557803	NPC1	Niemann-Pick disease, type C1	1.40982	1	1.81119		0.1875	4	1.08
gi|37655183	NDRG1	N-myc downstream regulated gene 1	1.29379	5	1.36		-0.4822	5	0.89
gi|4505317	PPP1R12A	protein phosphatase 1, regulatory (inhibitor) subunit 12A	1.27668	10	1.05222		0.1137	19	1.05
gi|27597059	DNAJC9	DnaJ homolog, subfamily C, member 9	1.19977	6	1.17184		-0.2374	16	0.96
gi|7305503	STOML2	stomatin (EPB72)-like 2	1.0528	8	0.920954		0.4288	42	1.14
gi|42716275	CNOT1	CCR4-NOT transcription complex, subunit 1 isoform a	-0.24818	11	0.921508		1.1583	17	1.26
gi|33598948	PLCG1	phospholipase C gamma 1 isoform a	-0.5144	3	0.838213		-3.5023	2	0.33
gi|48255931	HDGFRP2	hepatoma-derived growth factor-related protein 2 isoform 1	-0.5807	16	0.868955		1.2624	7	1.35
gi|31657111	LTN1	zinc finger protein 294	-0.6693	10	0.787804		-1.4937	2	0.63
gi|6912712	TIMM8B	translocase of inner mitochondrial membrane 8 homolog B	-0.969	3	0.699371		1.371	2	1.4
gi|6005794	PRAF2	PRA1 domain family, member 2	-1.01148	5	0.711378		0.0054	7	1.01
gi|34101286	ZFR	zinc finger RNA binding protein	-1.02335	5	0.731857		-0.7401	2	0.8
gi|51093832	GAPVD1	GTPase activating protein and VPS9 domains 1	-1.03986	28	0.931024		-0.0006	13	1
gi|17149828	NAA15	NMDA receptor regulated 1	-1.04028	10	1.02651		0.0571	17	1.02
gi|31621305	LRPPRC	leucine-rich PPR motif-containing protein	-1.06342	21	0.821118		0.1795	158	1.05
gi|9966881	NUP107	nucleoporin 107kDa	-1.09735	1	0.663717		0.3771	4	1.14
gi|4505611	PARN	poly(A)-specific ribonuclease (deadenylation nuclease)	-1.12772	6	0.704921		-0.7085	4	0.81
gi|11345458	C2orf43	hypothetical protein LOC60526	-1.12989	1	0.655125		-1.5937	2	0.61
gi|5032189	TP53BP1	tumor protein p53 binding protein, 1	-1.22634	6	0.983494		-0.0613	3	0.99
gi|38372909	KDM3B	jumonji domain containing 1B	-1.24696	9	1.12649		-0.2602	9	0.94
gi|5902146	UBE2C	ubiquitin-conjugating enzyme E2C isoform 1	-1.3657	3	0.78252		-0.1407	2	0.98
gi|31563537	CLASP1	CLIP-associating protein 1	-1.37483	6	0.816202		-0.02	5	1
gi|28372531	PPP4R2	protein phosphatase 4, regulatory subunit 2	-1.67621	1	0.526408		-0.2267	2	0.94
gi|53759103	IPO8	importin 8	-1.77806	11	0.746859		0.0886	15	1.04
1 From Berard et al, 2012, PLoS One, 7:e51939
2 From this study
3 Total number of peptides in 1-3 replicates used to determine z-score and I:M ratios for 24h cytosolic samples
4 Numbers denoted in red have z-score > 1.000, corresponding to > 1.0 standard deviations above population mean, and numbers denoted in green have z-score < -1.000, corresponding to > 1.0 standard deviations below population mean
